# Supplementary material for: 2,3,4,6-Tetra-O-acetyl-2-phthalimido-β-d-glucopyran­oside
Source: Acta Crystallogr Sect E Struct Rep Online. 2010 Nov 27;66(Pt 12):o3299. doi: 10.1107/S1600536810048099 (PMC3011788; doi:10.1107/S1600536810048099)
Supplement: Supplementary file 1 [file e-66-o3299-sup1.cif]

##############################################################################
###                                                                        ###
###        Electronic paper (Acta Crystallographica Section E)             ###
###                                                                        ###
##############################################################################
#                                                                            #
# This CIF contains the data in a paper accepted for publication in Acta     #
# Crystallographica Section E. It conforms to the requirements of Notes      #
# for Authors for Section E, and has been peer reviewed under the auspices   #
# of the IUCr Commission on Journals.                                        #
#                                                                            #
# Full details of the Crystallographic Information File format               #
# are given in the paper "The Crystallographic Information File (CIF):       #
# a New Standard Archive File for Crystallography" by S. R. Hall, F. H.      #
# Allen and I. D. Brown [Acta Cryst. (1991), A47, 655-685].                  #
#                                                                            #
# The current version of the core CIF dictionary is obtainable from          #
# ftp://ftp.iucr.org/pub/cif_core.dic. The current version number is 2.4.    #
#                                                                            #
# Software is freely available for graphical display of the structure(s) in  #
# this CIF.  For information consult the CIF home page http://www.iucr.org/  #
# cif/home.html                                                              #
#                                                                            #
# This file may be used for bona fide research purposes within the           #
# scientific community so long as proper attribution is given to the journal # 
# article from which it was obtained.                                        #
#                                                                            #
##############################################################################
                                             
data_I
_audit_creation_method     SHELXL-97
_chemical_name_systematic
;
2,3,4,6-tetra-<i>O</i>-acetyl-2-phthalimido-\b-D-glucopyranoside
;
_chemical_name_common     ?
_chemical_formula_moiety     'C24 H27 N O12'
_chemical_formula_sum     'C24 H27 N O12'
_chemical_formula_iupac     'C24 H27 N O12'
_chemical_formula_weight     521.47
_chemical_melting_point     ?
_symmetry_cell_setting     monoclinic
_symmetry_space_group_name_H-M     'P 21'
loop_
    _symmetry_equiv_pos_as_xyz
    'x, y, z'
    '-x, y+1/2, -z'
_cell_length_a     10.6447(8)
_cell_length_b     8.3655(8)
_cell_length_c     14.0123(13)
_cell_angle_alpha     90.00
_cell_angle_beta     92.263(2)
_cell_angle_gamma     90.00
_cell_volume     1246.80(19)
_cell_formula_units_Z     2
_cell_measurement_reflns_used     400
_cell_measurement_theta_min     3.0
_cell_measurement_theta_max     23.0
_cell_measurement_temperature     293(2)
_cell_special_details     ?
_exptl_crystal_description     'prism'
_exptl_crystal_colour     'colourless'
_exptl_crystal_size_max     0.34
_exptl_crystal_size_mid     0.22
_exptl_crystal_size_min     0.20
_exptl_crystal_density_diffrn     1.389
_exptl_crystal_density_meas     ?
_exptl_crystal_density_method     'not measured'
_exptl_crystal_F_000     548
_exptl_absorpt_coefficient_mu     0.113
_exptl_absorpt_correction_type     multi-scan
_exptl_absorpt_process_details     '(Blessing, 1995)'
_exptl_absorpt_correction_T_min     0.77
_exptl_absorpt_correction_T_max     1.00
_exptl_special_details
;
;
_diffrn_ambient_temperature     293(2)
_diffrn_radiation_type     MoK\a
_diffrn_radiation_wavelength     0.71073
_diffrn_radiation_source     'fine-focus sealed tube'
_diffrn_radiation_monochromator     graphite
_diffrn_measurement_device_type     'Bruker APEX'
_diffrn_measurement_method     \f
_diffrn_detector_area_resol_mean     ?
_diffrn_reflns_number     15243
_diffrn_reflns_av_R_equivalents     0.0362
_diffrn_reflns_av_sigmaI/netI     0.0289
_diffrn_reflns_theta_min     1.45
_diffrn_reflns_theta_max     28.27
_diffrn_reflns_theta_full     28.27
_diffrn_measured_fraction_theta_max     0.939
_diffrn_measured_fraction_theta_full     0.939
_diffrn_reflns_limit_h_min     -14
_diffrn_reflns_limit_h_max     14
_diffrn_reflns_limit_k_min     0
_diffrn_reflns_limit_k_max     10
_diffrn_reflns_limit_l_min     0
_diffrn_reflns_limit_l_max     18
_diffrn_standards_number     20
_diffrn_standards_interval_count     ?
_diffrn_standards_interval_time     60
_diffrn_standards_decay_%     0
_refine_special_details
;
Refinement of <i>F</i>^2^ against ALL reflections. The weighted <i>R</i>-factor
<i>wR</i> and goodness of fit <i>S</i> are based on <i>F</i>^2^, conventional
<i>R</i>-factors <i>R</i> are based on <i>F</i>, with <i>F</i> set to zero for
negative <i>F</i>^2^. The threshold expression of <i>F</i>^2^ >
\s(<i>F</i>^2^) is used only for calculating <i>R</i>-factors(gt) <i>etc</i>.
and is not relevant to the choice of reflections for refinement.
<i>R</i>-factors based on <i>F</i>^2^ are statistically about twice as large
as those based on <i>F</i>, and <i>R</i>- factors based on ALL data will be
even larger.
;
_reflns_number_total     3092
_reflns_number_gt     2238
_reflns_threshold_expression     I>2sigma(I)
_refine_ls_structure_factor_coef     Fsqd
_refine_ls_matrix_type     full
_refine_ls_R_factor_all     0.0764
_refine_ls_R_factor_gt     0.0512
_refine_ls_wR_factor_gt     0.1202
_refine_ls_wR_factor_ref     0.1320
_refine_ls_goodness_of_fit_ref     1.070
_refine_ls_restrained_S_all     1.070
_refine_ls_number_reflns     3092
_refine_ls_number_parameters     334
_refine_ls_number_restraints     1
_refine_ls_hydrogen_treatment     constr
_refine_ls_weighting_scheme     calc
_refine_ls_weighting_details
         'calc w=1/[\s^2^(Fo^2^)+(0.0605P)^2^+0.1789P] where P=(Fo^2^+2Fc^2^)/3'
_atom_sites_solution_hydrogens     geom
_atom_sites_solution_primary     direct
_atom_sites_solution_secondary     difmap
_refine_ls_shift/su_max     0.000
_refine_ls_shift/su_mean     0.000
_refine_diff_density_max     0.155
_refine_diff_density_min     -0.141
_refine_ls_extinction_method     none
loop_
    _atom_type_symbol
    _atom_type_description
    _atom_type_scat_dispersion_real
    _atom_type_scat_dispersion_imag
    _atom_type_scat_source
    'C' 'C' 0.0033 0.0016
                         'International Tables Vol C Tables 4.2.6.8 and 6.1.1.4'
    'H' 'H' 0.0000 0.0000
                         'International Tables Vol C Tables 4.2.6.8 and 6.1.1.4'
    'N' 'N' 0.0061 0.0033
                         'International Tables Vol C Tables 4.2.6.8 and 6.1.1.4'
    'O' 'O' 0.0106 0.0060
                         'International Tables Vol C Tables 4.2.6.8 and 6.1.1.4'
_computing_data_collection     'SMART (Bruker, 2007)'
_computing_cell_refinement     'SAINT (Bruker, 2007)'
_computing_data_reduction     'SAINT (Bruker, 2007)'
_computing_structure_solution     'SHELXS97 (Sheldrick, 2008)'
_computing_structure_refinement     'SHELXL97 (Sheldrick, 2008)'
_computing_molecular_graphics     'XP in SHELXTL (Sheldrick, 2008)'
_computing_publication_material     'SHELXL97 (Sheldrick, 2008)'
loop_
    _atom_site_type_symbol
    _atom_site_label
    _atom_site_fract_x
    _atom_site_fract_y
    _atom_site_fract_z
    _atom_site_U_iso_or_equiv
    _atom_site_adp_type
    _atom_site_calc_flag
    _atom_site_refinement_flags
    _atom_site_occupancy
    _atom_site_disorder_assembly
    _atom_site_disorder_group
    O O1 0.2629(2) 0.7283(3) 0.24007(16) 0.0505(6) Uani d . 1 . .
    C C1 0.3802(3) 0.8111(5) 0.2432(3) 0.0491(9) Uani d . 1 . .
    H H1A 0.4463 0.7458 0.2745 0.059 Uiso calc R 1 . .
    C C2 0.3624(3) 0.9652(5) 0.2968(3) 0.0451(8) Uani d . 1 . .
    H H2A 0.2983 1.0301 0.2628 0.054 Uiso calc R 1 . .
    C C3 0.3214(3) 0.9325(4) 0.3972(2) 0.0411(8) Uani d . 1 . .
    H H3A 0.3905 0.8841 0.4355 0.049 Uiso calc R 1 . .
    C C4 0.2076(3) 0.8243(4) 0.3953(2) 0.0440(8) Uani d . 1 . .
    H H4A 0.1333 0.8839 0.3722 0.053 Uiso calc R 1 . .
    C C5 0.2261(3) 0.6792(5) 0.3325(3) 0.0478(9) Uani d . 1 . .
    H H5A 0.2926 0.6121 0.3617 0.057 Uiso calc R 1 . .
    O O2 0.4087(2) 0.8446(3) 0.14973(17) 0.0539(6) Uani d . 1 . .
    C C6 0.4639(3) 0.7116(6) 0.1020(3) 0.0569(10) Uani d . 1 . .
    H H6A 0.4232 0.6130 0.1201 0.068 Uiso calc R 1 . .
    H H6B 0.5526 0.7038 0.1201 0.068 Uiso calc R 1 . .
    C C7 0.4476(3) 0.7368(6) -0.0042(3) 0.0567(10) Uani d . 1 . .
    H H7A 0.4802 0.8412 -0.0202 0.068 Uiso calc R 1 . .
    H H7B 0.4963 0.6571 -0.0368 0.068 Uiso calc R 1 . .
    N N1 0.3179(3) 0.7261(5) -0.0376(2) 0.0558(8) Uani d . 1 . .
    C C8 0.2422(4) 0.8575(7) -0.0603(3) 0.0635(11) Uani d . 1 . .
    O O8 0.2759(4) 0.9941(5) -0.0599(3) 0.0899(11) Uani d . 1 . .
    C C9 0.1155(4) 0.7921(7) -0.0853(3) 0.0689(13) Uani d . 1 . .
    C C10 0.1218(4) 0.6290(7) -0.0788(3) 0.0733(14) Uani d . 1 . .
    C C11 0.2527(4) 0.5832(7) -0.0482(3) 0.0692(12) Uani d . 1 . .
    O O11 0.2974(3) 0.4522(5) -0.0343(3) 0.0964(12) Uani d . 1 . .
    C C12 0.0040(5) 0.8685(10) -0.1087(4) 0.0963(19) Uani d . 1 . .
    H H12A -0.0010 0.9791 -0.1143 0.116 Uiso calc R 1 . .
    C C13 -0.1025(5) 0.7692(14) -0.1237(4) 0.115(3) Uani d . 1 . .
    H H13A -0.1801 0.8165 -0.1376 0.138 Uiso calc R 1 . .
    C C14 -0.0955(6) 0.6067(15) -0.1183(5) 0.120(3) Uani d . 1 . .
    H H14A -0.1676 0.5455 -0.1294 0.144 Uiso calc R 1 . .
    C C15 0.0174(5) 0.5328(10) -0.0968(4) 0.102(2) Uani d . 1 . .
    H H15A 0.0236 0.4220 -0.0943 0.122 Uiso calc R 1 . .
    O O21 0.4786(2) 1.0518(3) 0.30267(17) 0.0527(7) Uani d . 1 . .
    O O22 0.3877(4) 1.2729(5) 0.2431(3) 0.1135(15) Uani d . 1 . .
    C C21 0.4783(4) 1.2067(6) 0.2740(3) 0.0664(12) Uani d . 1 . .
    C C22 0.6057(4) 1.2786(8) 0.2884(4) 0.0924(17) Uani d . 1 . .
    H H22A 0.6036 1.3881 0.2677 0.139 Uiso calc R 1 . .
    H H22B 0.6647 1.2201 0.2518 0.139 Uiso calc R 1 . .
    H H22C 0.6310 1.2740 0.3549 0.139 Uiso calc R 1 . .
    O O31 0.28641(18) 1.0835(3) 0.43790(17) 0.0484(6) Uani d . 1 . .
    O O32 0.4534(2) 1.0863(4) 0.5412(2) 0.0775(9) Uani d . 1 . .
    C C31 0.3644(3) 1.1517(5) 0.5057(3) 0.0482(9) Uani d . 1 . .
    C C32 0.3233(3) 1.3171(5) 0.5245(3) 0.0676(12) Uani d . 1 . .
    H H32A 0.3785 1.3645 0.5723 0.101 Uiso calc R 1 . .
    H H32B 0.2391 1.3158 0.5466 0.101 Uiso calc R 1 . .
    H H32C 0.3255 1.3785 0.4667 0.101 Uiso calc R 1 . .
    O O41 0.18882(19) 0.7666(3) 0.49050(17) 0.0511(6) Uani d . 1 . .
    O O42 -0.0121(3) 0.8438(5) 0.4827(2) 0.0779(9) Uani d . 1 . .
    C C42 0.0715(3) 0.7777(5) 0.5246(3) 0.0519(9) Uani d . 1 . .
    C C43 0.0626(4) 0.6939(6) 0.6176(3) 0.0714(12) Uani d . 1 . .
    H H43A -0.0213 0.7039 0.6396 0.107 Uiso calc R 1 . .
    H H43B 0.1209 0.7409 0.6635 0.107 Uiso calc R 1 . .
    H H43C 0.0825 0.5829 0.6097 0.107 Uiso calc R 1 . .
    O O51 0.0126(2) 0.6793(4) 0.27174(19) 0.0653(8) Uani d . 1 . .
    O O52 -0.1385(3) 0.5437(5) 0.3397(3) 0.1090(14) Uani d . 1 . .
    C C51 0.1083(3) 0.5800(6) 0.3180(3) 0.0626(11) Uani d . 1 . .
    H H51A 0.1251 0.4877 0.2786 0.075 Uiso calc R 1 . .
    H H51B 0.0801 0.5426 0.3791 0.075 Uiso calc R 1 . .
    C C52 -0.1077(4) 0.6487(6) 0.2894(3) 0.0684(12) Uani d . 1 . .
    C C53 -0.1945(4) 0.7581(8) 0.2382(4) 0.0872(15) Uani d . 1 . .
    H H53D -0.2794 0.7320 0.2529 0.131 Uiso calc R 1 . .
    H H53A -0.1845 0.7478 0.1707 0.131 Uiso calc R 1 . .
    H H53B -0.1764 0.8660 0.2575 0.131 Uiso calc R 1 . .
loop_
    _atom_site_aniso_label
    _atom_site_aniso_U_11
    _atom_site_aniso_U_22
    _atom_site_aniso_U_33
    _atom_site_aniso_U_12
    _atom_site_aniso_U_13
    _atom_site_aniso_U_23
    O1 0.0478(12) 0.0564(15) 0.0467(13) -0.0063(11) -0.0057(10) -0.0029(13)
    C1 0.0432(17) 0.061(2) 0.043(2) 0.0059(17) -0.0027(14) 0.0031(18)
    C2 0.0288(14) 0.058(2) 0.048(2) -0.0040(15) -0.0065(13) -0.0030(17)
    C3 0.0302(14) 0.049(2) 0.0439(19) 0.0036(14) -0.0037(13) -0.0030(16)
    C4 0.0324(14) 0.052(2) 0.047(2) -0.0034(14) -0.0044(13) 0.0009(17)
    C5 0.0421(17) 0.051(2) 0.050(2) -0.0020(16) -0.0076(15) 0.0042(17)
    O2 0.0553(14) 0.0623(17) 0.0442(14) 0.0045(13) 0.0013(11) -0.0037(13)
    C6 0.0454(18) 0.069(3) 0.056(2) 0.0075(18) -0.0018(16) -0.007(2)
    C7 0.0459(18) 0.071(3) 0.053(2) -0.0039(19) 0.0065(16) -0.010(2)
    N1 0.0499(16) 0.070(2) 0.0474(18) -0.0045(17) -0.0018(13) -0.0030(17)
    C8 0.068(3) 0.077(3) 0.045(2) -0.003(2) 0.0043(19) 0.004(2)
    O8 0.091(2) 0.081(3) 0.098(3) 0.000(2) -0.001(2) 0.013(2)
    C9 0.051(2) 0.109(4) 0.045(2) -0.001(2) -0.0030(17) 0.011(3)
    C10 0.059(2) 0.106(4) 0.055(3) -0.014(3) -0.0029(19) 0.002(3)
    C11 0.059(2) 0.087(4) 0.061(3) -0.015(3) -0.001(2) -0.007(3)
    O11 0.083(2) 0.076(3) 0.129(3) -0.009(2) -0.015(2) -0.010(2)
    C12 0.073(3) 0.151(6) 0.065(3) 0.017(4) -0.005(2) 0.021(4)
    C13 0.054(3) 0.226(9) 0.063(3) 0.004(5) -0.010(2) 0.024(5)
    C14 0.071(4) 0.213(9) 0.076(4) -0.046(5) -0.015(3) 0.022(5)
    C15 0.078(3) 0.154(6) 0.072(3) -0.043(4) -0.012(3) 0.001(4)
    O21 0.0365(11) 0.0660(19) 0.0551(15) -0.0086(12) -0.0030(10) -0.0042(14)
    O22 0.085(2) 0.086(3) 0.166(4) -0.023(2) -0.040(2) 0.050(3)
    C21 0.065(3) 0.073(3) 0.061(2) -0.028(2) 0.001(2) 0.002(2)
    C22 0.080(3) 0.112(4) 0.086(3) -0.051(3) 0.006(2) -0.007(3)
    O31 0.0348(10) 0.0560(15) 0.0539(15) 0.0015(11) -0.0042(10) -0.0070(13)
    O32 0.0583(15) 0.087(2) 0.084(2) 0.0141(17) -0.0288(14) -0.0235(19)
    C31 0.0339(16) 0.060(2) 0.050(2) -0.0046(16) -0.0002(14) -0.0076(18)
    C32 0.047(2) 0.067(3) 0.088(3) -0.005(2) -0.0027(19) -0.016(3)
    O41 0.0408(11) 0.0665(17) 0.0460(14) 0.0019(12) 0.0017(10) 0.0056(13)
    O42 0.0414(14) 0.110(3) 0.083(2) 0.0099(17) 0.0072(14) 0.001(2)
    C42 0.0407(18) 0.055(2) 0.060(2) -0.0067(17) 0.0022(16) -0.0098(19)
    C43 0.079(3) 0.067(3) 0.070(3) -0.010(2) 0.024(2) 0.001(2)
    O51 0.0504(14) 0.077(2) 0.0671(17) -0.0206(14) -0.0168(12) 0.0149(16)
    O52 0.075(2) 0.095(3) 0.158(4) -0.015(2) 0.020(2) 0.042(3)
    C51 0.063(2) 0.062(3) 0.061(3) -0.017(2) -0.0092(19) 0.006(2)
    C52 0.057(2) 0.068(3) 0.080(3) -0.015(2) -0.005(2) -0.004(3)
    C53 0.063(3) 0.106(4) 0.091(3) -0.006(3) -0.020(2) 0.000(3)
_geom_special_details
;
All e.s.d.'s (except the e.s.d. in the dihedral angle between two l.s. planes)
are estimated using the full covariance matrix. The cell e.s.d.'s are taken
into account individually in the estimation of e.s.d.'s in distances, angles
and torsion angles; correlations between e.s.d.'s in cell parameters are only
used when they are defined by crystal symmetry. An approximate (isotropic)
treatment of cell e.s.d.'s is used for estimating e.s.d.'s involving l.s.
planes.
;
loop_
    _geom_bond_atom_site_label_1
    _geom_bond_atom_site_label_2
    _geom_bond_site_symmetry_2
    _geom_bond_distance
    _geom_bond_publ_flag
    O1 C5 . 1.428(4) ?
    O1 C1 . 1.427(4) ?
    C1 O2 . 1.384(4) ?
    C1 C2 . 1.508(5) ?
    C1 H1A . 0.9800 ?
    C2 O21 . 1.433(4) ?
    C2 C3 . 1.515(5) ?
    C2 H2A . 0.9800 ?
    C3 O31 . 1.441(4) ?
    C3 C4 . 1.511(4) ?
    C3 H3A . 0.9800 ?
    C4 O41 . 1.440(4) ?
    C4 C5 . 1.516(5) ?
    C4 H4A . 0.9800 ?
    C5 C51 . 1.510(5) ?
    C5 H5A . 0.9800 ?
    O2 C6 . 1.436(5) ?
    C6 C7 . 1.506(5) ?
    C6 H6A . 0.9700 ?
    C6 H6B . 0.9700 ?
    C7 N1 . 1.443(4) ?
    C7 H7A . 0.9700 ?
    C7 H7B . 0.9700 ?
    N1 C11 . 1.387(6) ?
    N1 C8 . 1.392(6) ?
    C8 O8 . 1.198(6) ?
    C8 C9 . 1.485(6) ?
    C9 C10 . 1.368(7) ?
    C9 C12 . 1.376(7) ?
    C10 C15 . 1.387(7) ?
    C10 C11 . 1.492(7) ?
    C11 O11 . 1.208(6) ?
    C12 C13 . 1.414(10) ?
    C12 H12A . 0.9300 ?
    C13 C14 . 1.363(12) ?
    C13 H13A . 0.9300 ?
    C14 C15 . 1.374(10) ?
    C14 H14A . 0.9300 ?
    C15 H15A . 0.9300 ?
    O21 C21 . 1.357(6) ?
    O22 C21 . 1.179(5) ?
    C21 C22 . 1.490(6) ?
    C22 H22A . 0.9600 ?
    C22 H22B . 0.9600 ?
    C22 H22C . 0.9600 ?
    O31 C31 . 1.362(4) ?
    O32 C31 . 1.186(4) ?
    C31 C32 . 1.478(6) ?
    C32 H32A . 0.9600 ?
    C32 H32B . 0.9600 ?
    C32 H32C . 0.9600 ?
    O41 C42 . 1.357(4) ?
    O42 C42 . 1.184(5) ?
    C42 C43 . 1.486(6) ?
    C43 H43A . 0.9600 ?
    C43 H43B . 0.9600 ?
    C43 H43C . 0.9600 ?
    O51 C52 . 1.338(5) ?
    O51 C51 . 1.448(5) ?
    O52 C52 . 1.181(6) ?
    C51 H51A . 0.9700 ?
    C51 H51B . 0.9700 ?
    C52 C53 . 1.467(7) ?
    C53 H53D . 0.9600 ?
    C53 H53A . 0.9600 ?
    C53 H53B . 0.9600 ?
loop_
    _geom_angle_atom_site_label_1
    _geom_angle_atom_site_label_2
    _geom_angle_atom_site_label_3
    _geom_angle_site_symmetry_1
    _geom_angle_site_symmetry_3
    _geom_angle
    _geom_angle_publ_flag
    C5 O1 C1 . . 112.5(2) ?
    O2 C1 O1 . . 107.1(3) ?
    O2 C1 C2 . . 109.5(3) ?
    O1 C1 C2 . . 107.6(3) ?
    O2 C1 H1A . . 110.8 ?
    O1 C1 H1A . . 110.8 ?
    C2 C1 H1A . . 110.8 ?
    O21 C2 C1 . . 109.6(3) ?
    O21 C2 C3 . . 108.5(3) ?
    C1 C2 C3 . . 110.8(3) ?
    O21 C2 H2A . . 109.3 ?
    C1 C2 H2A . . 109.3 ?
    C3 C2 H2A . . 109.3 ?
    O31 C3 C4 . . 108.2(2) ?
    O31 C3 C2 . . 107.3(3) ?
    C4 C3 C2 . . 110.6(3) ?
    O31 C3 H3A . . 110.2 ?
    C4 C3 H3A . . 110.2 ?
    C2 C3 H3A . . 110.2 ?
    O41 C4 C3 . . 109.0(2) ?
    O41 C4 C5 . . 107.2(3) ?
    C3 C4 C5 . . 111.6(3) ?
    O41 C4 H4A . . 109.7 ?
    C3 C4 H4A . . 109.7 ?
    C5 C4 H4A . . 109.7 ?
    O1 C5 C51 . . 107.0(3) ?
    O1 C5 C4 . . 110.0(3) ?
    C51 C5 C4 . . 113.1(3) ?
    O1 C5 H5A . . 108.9 ?
    C51 C5 H5A . . 108.9 ?
    C4 C5 H5A . . 108.9 ?
    C1 O2 C6 . . 113.1(3) ?
    O2 C6 C7 . . 108.6(3) ?
    O2 C6 H6A . . 110.0 ?
    C7 C6 H6A . . 110.0 ?
    O2 C6 H6B . . 110.0 ?
    C7 C6 H6B . . 110.0 ?
    H6A C6 H6B . . 108.4 ?
    N1 C7 C6 . . 112.6(3) ?
    N1 C7 H7A . . 109.1 ?
    C6 C7 H7A . . 109.1 ?
    N1 C7 H7B . . 109.1 ?
    C6 C7 H7B . . 109.1 ?
    H7A C7 H7B . . 107.8 ?
    C11 N1 C8 . . 111.9(4) ?
    C11 N1 C7 . . 123.8(4) ?
    C8 N1 C7 . . 124.3(4) ?
    O8 C8 N1 . . 125.6(4) ?
    O8 C8 C9 . . 128.5(5) ?
    N1 C8 C9 . . 105.9(4) ?
    C10 C9 C12 . . 121.2(5) ?
    C10 C9 C8 . . 108.1(4) ?
    C12 C9 C8 . . 130.7(6) ?
    C9 C10 C15 . . 122.0(5) ?
    C9 C10 C11 . . 108.5(4) ?
    C15 C10 C11 . . 129.5(6) ?
    O11 C11 N1 . . 125.0(4) ?
    O11 C11 C10 . . 129.5(5) ?
    N1 C11 C10 . . 105.5(5) ?
    C9 C12 C13 . . 116.2(7) ?
    C9 C12 H12A . . 121.9 ?
    C13 C12 H12A . . 121.9 ?
    C14 C13 C12 . . 122.4(7) ?
    C14 C13 H13A . . 118.8 ?
    C12 C13 H13A . . 118.8 ?
    C13 C14 C15 . . 120.4(7) ?
    C13 C14 H14A . . 119.8 ?
    C15 C14 H14A . . 119.8 ?
    C14 C15 C10 . . 117.8(8) ?
    C14 C15 H15A . . 121.1 ?
    C10 C15 H15A . . 121.1 ?
    C21 O21 C2 . . 118.3(3) ?
    O22 C21 O21 . . 123.3(4) ?
    O22 C21 C22 . . 125.9(5) ?
    O21 C21 C22 . . 110.7(4) ?
    C21 C22 H22A . . 109.5 ?
    C21 C22 H22B . . 109.5 ?
    H22A C22 H22B . . 109.5 ?
    C21 C22 H22C . . 109.5 ?
    H22A C22 H22C . . 109.5 ?
    H22B C22 H22C . . 109.5 ?
    C31 O31 C3 . . 118.9(3) ?
    O32 C31 O31 . . 123.7(4) ?
    O32 C31 C32 . . 126.5(4) ?
    O31 C31 C32 . . 109.9(3) ?
    C31 C32 H32A . . 109.5 ?
    C31 C32 H32B . . 109.5 ?
    H32A C32 H32B . . 109.5 ?
    C31 C32 H32C . . 109.5 ?
    H32A C32 H32C . . 109.5 ?
    H32B C32 H32C . . 109.5 ?
    C42 O41 C4 . . 117.8(3) ?
    O42 C42 O41 . . 122.8(4) ?
    O42 C42 C43 . . 125.6(4) ?
    O41 C42 C43 . . 111.6(3) ?
    C42 C43 H43A . . 109.5 ?
    C42 C43 H43B . . 109.5 ?
    H43A C43 H43B . . 109.5 ?
    C42 C43 H43C . . 109.5 ?
    H43A C43 H43C . . 109.5 ?
    H43B C43 H43C . . 109.5 ?
    C52 O51 C51 . . 118.0(3) ?
    O51 C51 C5 . . 108.1(3) ?
    O51 C51 H51A . . 110.1 ?
    C5 C51 H51A . . 110.1 ?
    O51 C51 H51B . . 110.1 ?
    C5 C51 H51B . . 110.1 ?
    H51A C51 H51B . . 108.4 ?
    O52 C52 O51 . . 122.9(5) ?
    O52 C52 C53 . . 124.8(4) ?
    O51 C52 C53 . . 112.3(4) ?
    C52 C53 H53D . . 109.5 ?
    C52 C53 H53A . . 109.5 ?
    H53D C53 H53A . . 109.5 ?
    C52 C53 H53B . . 109.5 ?
    H53D C53 H53B . . 109.5 ?
    H53A C53 H53B . . 109.5 ?
loop_
    _geom_hbond_atom_site_label_D
    _geom_hbond_atom_site_label_H
    _geom_hbond_atom_site_label_A
    _geom_hbond_site_symmetry_A
    _geom_hbond_distance_DH
    _geom_hbond_distance_HA
    _geom_hbond_distance_DA
    _geom_hbond_angle_DHA
    _geom_hbond_publ_flag
    C32 H32B O42 2_556 0.96 2.45 3.317(5) 151 yes
    C43 H43C O42 2_546 0.96 2.48 3.284(5) 141 yes
data_global
_journal_date_recd_electronic     2010-11-10
_journal_date_accepted     2010-11-18
_journal_name_full     'Acta Crystallographica, Section E'
_journal_year     2010
_journal_volume     66
_journal_issue     12
_journal_page_first     o3299
_journal_page_last     o3299
_journal_paper_category     QO
_journal_coeditor_code     CV2796
_publ_contact_author_name     'Giuliana Gervasio'
_publ_contact_author_address
;
Dipartimento di Chimica I,F.M. e Centro CrisDi,
 University of Turin, Via P.
 Giuria 7, 10125, Torino, Italy
;
_publ_contact_author_email     'giuliana.gervasio@unito.it'
_publ_contact_author_fax     ?
_publ_contact_author_phone     ?
_publ_section_title
;
2,3,4,6-Tetra-<i>O</i>-acetyl-2-phthalimido-\b-<i>D</i>-glucopyranoside
;
loop_
    _publ_author_name
    _publ_author_footnote
    _publ_author_address
    'Gervasio, Giuliana' .
;
Dipartimento di Chimica I,
F.M. e Centro CrisDi, University of Turin,
Via P. Giuria 7, 10125, Torino, Italy
;
    'Marabello, Domenica' .
;
Dipartimento di Chimica I,
F.M. e Centro CrisDi, University of Turin,
Via P. Giuria 7, 10125, Torino, Italy
;
    'Bertolotti, Federica' .
;
Dipartimento di Chimica I,
F.M. e Centro CrisDi, University of Turin,
Via P. Giuria 7, 10125, Torino, Italy
;
