# Supplementary material for: 2,3,4,6-Tetra-O-acetyl-2-phthalimido-β-d-glucopyran­oside
Source: Acta Crystallogr Sect E Struct Rep Online. 2010 Nov 27;66(Pt 12):o3299. doi: 10.1107/S1600536810048099 (PMC3011788; doi:10.1107/S1600536810048099)
Supplement: Supplementary file 2 [file e-66-o3299-Isup2.hkl]

# 
# h,k,l, Fc-squared, Fo-squared, sigma(Fo-squared) and status flag 
# 
data_I
_shelx_title ' quazub1m in P2(1)' 
_shelx_refln_list_code          4 
_shelx_F_calc_maximum      119.11 
_exptl_crystal_F_000       548.00 
_reflns_d_resolution_high  0.7502 
 
loop_ 
 _symmetry_equiv_pos_as_xyz 
 'x, y, z' 
 '-x, y+1/2, -z' 
 
_cell_length_a    10.6447 
_cell_length_b     8.3655 
_cell_length_c    14.0123 
_cell_angle_alpha  90.000 
_cell_angle_beta   92.263 
_cell_angle_gamma  90.000 
 
_shelx_F_squared_multiplier     1.000 
 
loop_ 
 _refln_index_h 
 _refln_index_k 
 _refln_index_l 
 _refln_F_squared_calc 
 _refln_F_squared_meas 
 _refln_F_squared_sigma 
 _refln_observed_status 
   1   0   0        7.89        3.85      0.35 o 
   2   0   0       28.22       34.17      1.16 o 
   3   0   0      758.32      757.25      7.19 o 
   4   0   0      173.94      178.97      3.69 o 
   5   0   0      134.37      126.43      3.47 o 
   6   0   0        1.20        3.73      1.06 o 
   7   0   0      124.35      121.05      4.21 o 
   8   0   0      182.84      170.75      5.21 o 
   9   0   0      106.75       96.39      4.67 o 
  10   0   0      127.54      118.42      5.35 o 
  11   0   0       71.49       83.39      5.30 o 
  12   0   0       17.76       19.40      3.49 o 
  13   0   0        4.50       13.11      2.11 o 
   1   1   0     4919.04     5153.65     18.84 o 
   2   1   0     1021.86     1111.50      4.95 o 
   3   1   0      305.24      329.18      2.37 o 
   4   1   0      474.21      456.17      3.22 o 
   5   1   0      499.70      499.31      3.58 o 
   6   1   0      281.74      288.18      3.49 o 
   7   1   0       41.95       43.04      1.89 o 
   8   1   0       25.48       26.13      1.87 o 
   9   1   0        8.99        9.31      1.53 o 
  10   1   0       79.00       73.90      3.11 o 
  11   1   0       11.61       12.89      1.96 o 
  12   1   0        6.21        7.86      3.02 o 
  13   1   0        6.20        6.98      2.54 o 
  14   1   0        2.01       18.91      2.33 o 
   0   2   0     7655.64     7936.54     35.91 o 
   1   2   0      100.52       91.38      1.48 o 
   2   2   0      565.24      518.63      3.81 o 
   3   2   0     1506.79     1505.62      7.45 o 
   4   2   0      180.51      210.66      2.36 o 
   5   2   0     2479.76     2687.96     11.13 o 
   6   2   0       91.82       87.45      1.84 o 
   7   2   0      158.04      164.06      3.60 o 
   8   2   0       49.66       47.90      2.28 o 
   9   2   0       23.36       23.85      2.01 o 
  10   2   0       55.59       51.88      2.67 o 
  11   2   0       32.57       35.94      4.12 o 
  12   2   0       14.48        9.49      3.01 o 
  13   2   0        1.73        6.51      2.31 o 
   1   3   0      898.54      880.55      5.85 o 
   2   3   0       15.63       13.23      1.00 o 
   3   3   0      216.44      221.22      2.98 o 
   4   3   0      286.97      307.52      4.20 o 
   5   3   0      287.68      321.10      3.38 o 
   6   3   0      348.84      336.33      5.08 o 
   7   3   0      289.68      285.74      4.82 o 
   8   3   0        0.60        1.69      0.94 o 
   9   3   0       54.17       54.17      4.46 o 
  10   3   0       81.99       81.67      5.65 o 
  11   3   0        8.44        8.49      2.54 o 
  12   3   0        0.13        2.72      2.28 o 
  13   3   0       10.35       11.09      2.86 o 
   0   4   0     1022.87     1060.95      7.98 o 
   1   4   0      143.47      154.33      2.46 o 
   2   4   0      185.25      181.90      2.82 o 
   3   4   0      326.12      304.65      3.94 o 
   4   4   0       94.55       88.48      2.21 o 
   5   4   0       65.91       73.81      2.11 o 
   6   4   0       62.73       62.06      2.46 o 
   7   4   0       23.19       20.98      1.95 o 
   8   4   0       43.36       43.08      2.25 o 
   9   4   0       49.48       46.53      4.38 o 
  10   4   0       31.78       32.52      3.93 o 
  11   4   0        4.72        5.89      2.45 o 
  12   4   0        1.58        3.84      2.49 o 
   1   5   0        9.55       11.51      0.98 o 
   2   5   0      104.06      119.63      2.78 o 
   3   5   0       12.04       13.32      1.28 o 
   4   5   0      233.40      249.32      4.59 o 
   5   5   0      144.12      132.23      3.41 o 
   6   5   0       31.13       28.40      2.39 o 
   7   5   0      100.15      101.33      3.72 o 
   8   5   0       18.53       27.28      2.30 o 
   9   5   0        2.70        1.07      2.72 o 
  10   5   0        5.08        5.21      2.60 o 
  11   5   0        9.22       10.27      2.84 o 
  12   5   0       14.55       23.58      8.93 o 
   0   6   0       18.27       19.46      2.31 o 
   1   6   0       55.25       51.62      2.43 o 
   2   6   0      138.51      127.91      3.26 o 
   3   6   0       99.62      105.79      2.98 o 
   4   6   0      304.55      283.83      5.41 o 
   5   6   0      103.14      110.49      3.52 o 
   6   6   0        7.98        9.40      1.99 o 
   7   6   0       53.57       49.19      3.66 o 
   8   6   0       47.61       44.82      2.92 o 
   9   6   0        5.62        7.67      3.02 o 
  10   6   0        5.35       10.82      3.50 o 
  11   6   0        7.47        7.72      3.02 o 
   1   7   0       32.27       30.27      2.40 o 
   2   7   0       21.64       27.37      2.28 o 
   3   7   0        7.51        8.82      1.66 o 
   4   7   0        9.98       12.63      1.90 o 
   5   7   0        4.30        3.44      1.53 o 
   6   7   0       52.33       55.12      4.12 o 
   7   7   0       39.17       41.72      3.60 o 
   8   7   0        0.29        2.93      1.53 o 
   9   7   0        2.01        6.33      3.64 o 
  10   7   0        0.43        3.37      3.32 o 
  11   7   0        3.49        1.40      5.48 o 
   0   8   0       81.20       78.25      6.18 o 
   1   8   0       34.10       27.16      2.93 o 
   2   8   0        7.94        6.54      2.16 o 
   3   8   0        9.69        9.85      2.11 o 
   4   8   0       37.49       37.42      3.35 o 
   5   8   0        6.91        7.34      1.80 o 
   6   8   0       11.54        7.45      2.21 o 
   7   8   0       15.01       15.73      2.57 o 
   8   8   0        0.99        1.10      3.60 o 
   9   8   0        2.08       -0.62      3.38 o 
   1   9   0        4.38        5.24      2.69 o 
   2   9   0       22.14       19.91      3.13 o 
   3   9   0        4.29        6.66      2.48 o 
   4   9   0        3.41        3.19      2.21 o 
   5   9   0        2.16        3.31      2.02 o 
   6   9   0        2.65        6.00      2.72 o 
   7   9   0        2.38        9.23      2.78 o 
   8   9   0        1.96       -4.17      4.17 o 
   0  10   0        3.28        0.48      4.47 o 
   1  10   0        5.47        3.07      3.32 o 
   2  10   0        0.33        4.61      3.02 o 
   3  10   0        0.17        4.41      3.05 o 
   4  10   0        2.03        5.77      2.86 o 
   5  10   0        1.32       -0.59      3.25 o 
 -13   0   1        0.76        9.70      7.43 o 
 -12   0   1        0.42        0.33      1.95 o 
 -11   0   1       10.66       11.45      2.81 o 
 -10   0   1       67.30       63.28      4.09 o 
  -9   0   1       78.45       75.24      4.09 o 
  -8   0   1        8.04        6.24      1.57 o 
  -7   0   1      181.83      182.85      4.86 o 
  -6   0   1      260.58      253.05      5.30 o 
  -5   0   1        5.48        6.72      1.15 o 
  -4   0   1        3.43        1.83      0.76 o 
  -3   0   1       82.25       63.22      2.01 o 
  -2   0   1     3276.97     3446.96     21.90 o 
  -1   0   1      473.68      539.10      4.40 o 
   0   0   1       94.66       36.04      1.25 o 
   1   0   1     1261.07     1452.43      8.11 o 
   2   0   1     2631.67     2646.55     13.90 o 
   3   0   1      288.81      304.42      4.62 o 
   4   0   1      324.00      304.85      5.23 o 
   5   0   1     1105.61     1106.35     11.74 o 
   6   0   1      631.17      632.57      9.23 o 
   7   0   1      444.42      425.18      8.05 o 
   8   0   1      234.05      193.24      6.41 o 
   9   0   1        8.85        8.64      2.43 o 
  10   0   1       25.52       33.91      4.34 o 
  11   0   1       70.46       65.53      5.42 o 
  12   0   1        8.97        8.88      2.95 o 
  13   0   1        7.23        9.73      2.67 o 
 -14   1   1        2.32        9.23      5.45 o 
 -13   1   1        8.27        7.40      2.30 o 
 -12   1   1        2.45        5.26      2.18 o 
 -11   1   1        4.85        6.60      1.50 o 
 -10   1   1       25.73       31.83      2.43 o 
  -9   1   1       85.31       76.26      3.04 o 
  -8   1   1       22.03       25.32      1.81 o 
  -7   1   1        3.10        6.81      0.97 o 
  -6   1   1      634.84      652.28      5.05 o 
  -5   1   1      221.86      226.20      2.39 o 
  -4   1   1      270.29      264.24      3.63 o 
  -3   1   1      326.53      337.05      4.76 o 
  -2   1   1      864.68      929.12      7.25 o 
  -1   1   1      199.60      190.27      2.13 o 
   0   1   1      750.24      757.93      4.28 o 
   1   1   1     5809.04     6259.93     20.85 o 
   2   1   1     8655.63     9183.54     32.13 o 
   3   1   1      138.16      132.82      2.43 o 
   4   1   1      436.80      490.44      4.59 o 
   5   1   1      629.08      633.23      5.71 o 
   6   1   1     1032.43     1094.25      9.83 o 
   7   1   1      481.06      485.34      6.72 o 
   8   1   1        5.90        6.48      1.27 o 
   9   1   1      351.32      320.84      6.16 o 
  10   1   1       36.38       36.16      2.92 o 
  11   1   1       14.06       17.31      2.18 o 
  12   1   1        0.17        0.94      1.51 o 
  13   1   1        8.36        6.69      2.79 o 
  14   1   1        4.62        5.80      2.64 o 
 -13   2   1        6.09        7.43      2.19 o 
 -12   2   1       14.57       11.66      2.58 o 
 -11   2   1        0.81        2.31      1.90 o 
 -10   2   1        5.42        5.56      1.95 o 
  -9   2   1      228.88      211.20      4.31 o 
  -8   2   1      110.12      102.69      2.79 o 
  -7   2   1        8.48        7.79      0.97 o 
  -6   2   1       15.33       13.58      0.73 o 
  -5   2   1      656.65      714.47      6.60 o 
  -4   2   1      933.18      996.60      6.87 o 
  -3   2   1     1007.03     1024.06      4.74 o 
  -2   2   1      249.62      275.39      2.84 o 
  -1   2   1     1096.84     1058.13      5.51 o 
   0   2   1      317.51      291.36      2.82 o 
   1   2   1     2975.65     3150.85     13.01 o 
   2   2   1     1082.87     1110.59      7.30 o 
   3   2   1      717.13      747.13      6.00 o 
   4   2   1      118.95      108.43      2.30 o 
   5   2   1     1179.97     1248.97      8.90 o 
   6   2   1      302.73      284.38      4.79 o 
   7   2   1      345.03      338.13      5.57 o 
   8   2   1       31.45       39.73      2.40 o 
   9   2   1       11.67       10.98      1.54 o 
  10   2   1       16.30       18.72      1.99 o 
  11   2   1       20.27       12.01      2.98 o 
  12   2   1       13.82       12.45      3.14 o 
  13   2   1        2.91        0.63      2.37 o 
 -13   3   1       18.79       22.48      3.46 o 
 -12   3   1        5.28        4.77      2.45 o 
 -11   3   1       21.35       20.68      2.92 o 
 -10   3   1       66.34       74.53      4.64 o 
  -9   3   1       37.79       39.41      3.40 o 
  -8   3   1      149.37      142.82      2.89 o 
  -7   3   1        7.14        8.32      0.95 o 
  -6   3   1      100.12       88.98      2.19 o 
  -5   3   1      187.14      205.51      2.36 o 
  -4   3   1     1078.81     1124.43      5.56 o 
  -3   3   1      310.28      299.14      3.40 o 
  -2   3   1       43.73       44.10      1.75 o 
  -1   3   1      421.85      424.11      3.93 o 
   0   3   1      247.30      228.48      2.86 o 
   1   3   1      171.68      158.96      2.36 o 
   2   3   1      998.09     1000.92      6.98 o 
   3   3   1      116.97      132.91      2.86 o 
   4   3   1     2869.76     3102.07     16.60 o 
   5   3   1       91.70       85.64      2.43 o 
   6   3   1       29.67       25.08      1.93 o 
   7   3   1       32.92       36.10      2.21 o 
   8   3   1        8.36        9.47      1.33 o 
   9   3   1       22.24       27.84      2.24 o 
  10   3   1       83.17       81.30      5.65 o 
  11   3   1       16.07       16.10      3.14 o 
  12   3   1        6.72       10.70      3.34 o 
  13   3   1       10.96       12.87      3.60 o 
 -13   4   1        3.66        7.89      6.48 o 
 -12   4   1       10.19        7.40      2.52 o 
 -11   4   1        3.62        5.85      2.48 o 
 -10   4   1       48.47       48.81      4.50 o 
  -9   4   1       92.47       87.09      5.62 o 
  -8   4   1       93.66       85.74      5.86 o 
  -7   4   1      118.99      122.09      3.05 o 
  -6   4   1       31.94       31.56      1.78 o 
  -5   4   1       93.92      105.03      2.40 o 
  -4   4   1       88.44       90.20      1.93 o 
  -3   4   1      462.73      481.06      5.62 o 
  -2   4   1       39.40       38.14      1.44 o 
  -1   4   1      313.57      283.41      3.57 o 
   0   4   1      800.61      850.49      6.47 o 
   1   4   1      276.49      298.43      3.75 o 
   2   4   1       45.74       48.04      1.86 o 
   3   4   1      301.60      299.29      5.15 o 
   4   4   1      192.52      189.45      4.08 o 
   5   4   1      273.12      257.25      4.64 o 
   6   4   1      101.06       93.66      3.23 o 
   7   4   1      119.64      114.57      3.66 o 
   8   4   1      100.96       99.60      3.50 o 
   9   4   1       30.54       30.91      2.40 o 
  10   4   1       12.22        5.09      2.28 o 
  11   4   1       34.65       46.81      5.03 o 
  12   4   1       27.20       33.43      5.05 o 
 -12   5   1        1.49        7.55      4.31 o 
 -11   5   1        1.00        1.19      2.22 o 
 -10   5   1       21.46       19.55      3.44 o 
  -9   5   1       10.37        5.62      2.86 o 
  -8   5   1       39.80       50.55      5.18 o 
  -7   5   1       28.01       29.84      2.25 o 
  -6   5   1      196.35      188.60      4.79 o 
  -5   5   1      160.61      133.72      3.41 o 
  -4   5   1      138.05      146.77      3.07 o 
  -3   5   1        9.51       10.98      1.15 o 
  -2   5   1      370.11      357.95      4.99 o 
  -1   5   1      426.89      420.95      4.73 o 
   0   5   1      130.52      128.68      2.79 o 
   1   5   1       29.50       31.32      1.56 o 
   2   5   1      152.44      144.63      3.19 o 
   3   5   1      102.14       98.93      3.28 o 
   4   5   1       50.50       53.67      2.93 o 
   5   5   1       10.31       11.86      1.69 o 
   6   5   1       39.91       54.96      3.19 o 
   7   5   1      100.87      100.26      3.91 o 
   8   5   1        3.16        0.85      1.30 o 
   9   5   1        7.81        4.47      2.54 o 
  10   5   1       18.80       18.26      3.40 o 
  11   5   1        2.64        0.27      3.10 o 
 -11   6   1        7.93       14.70      3.31 o 
 -10   6   1        8.32        7.39      3.08 o 
  -9   6   1       15.21       15.88      3.28 o 
  -8   6   1       30.57       28.48      4.18 o 
  -7   6   1       36.92       38.46      3.16 o 
  -6   6   1       83.48       84.02      4.09 o 
  -5   6   1      170.00      163.98      4.14 o 
  -4   6   1       50.21       57.34      2.58 o 
  -3   6   1       18.17       17.28      1.57 o 
  -2   6   1       20.08       21.87      1.66 o 
  -1   6   1       48.74       49.76      2.39 o 
   0   6   1       38.57       38.87      2.54 o 
   1   6   1       41.84       43.34      2.82 o 
   2   6   1        7.55        6.16      1.48 o 
   3   6   1       38.23       30.67      2.52 o 
   4   6   1       68.20       74.13      3.26 o 
   5   6   1       27.55       35.36      2.46 o 
   6   6   1      237.05      223.71      6.54 o 
   7   6   1       23.10       18.13      2.49 o 
   8   6   1       15.31       13.55      2.11 o 
   9   6   1       14.28       10.17      3.53 o 
  10   6   1        0.22        2.45      2.89 o 
  11   6   1        0.25        6.12      3.61 o 
 -11   7   1        0.38        6.41      6.90 o 
 -10   7   1        1.77        2.22      3.11 o 
  -9   7   1        5.33        8.61      3.66 o 
  -8   7   1        2.09        2.45      3.28 o 
  -7   7   1        3.90        7.24      1.92 o 
  -6   7   1        3.12        3.72      1.78 o 
  -5   7   1      106.70       96.36      3.76 o 
  -4   7   1       42.35       39.35      2.48 o 
  -3   7   1       13.07       17.22      1.78 o 
  -2   7   1       47.60       51.12      2.78 o 
  -1   7   1      119.70      107.54      3.60 o 
   0   7   1       48.28       49.19      3.73 o 
   1   7   1      103.71      101.05      4.61 o 
   2   7   1       27.82       23.87      2.52 o 
   3   7   1       97.25       90.65      3.69 o 
   4   7   1       35.14       40.94      2.84 o 
   5   7   1      107.50      109.05      4.12 o 
   6   7   1       68.80       72.56      4.35 o 
   7   7   1       40.77       40.38      3.67 o 
   8   7   1       14.73       14.29      2.31 o 
   9   7   1        8.93        9.26      5.24 o 
  10   7   1        0.47        9.99      5.11 o 
  -9   8   1        1.07       -3.04      3.04 o 
  -8   8   1        3.16        2.79      3.82 o 
  -7   8   1       16.36       17.90      2.73 o 
  -6   8   1       10.19       11.50      2.39 o 
  -5   8   1        1.50        5.50      2.02 o 
  -4   8   1        8.09       11.22      2.18 o 
  -3   8   1        7.14        5.89      1.74 o 
  -2   8   1        2.38        2.15      1.75 o 
  -1   8   1       23.51       25.70      3.17 o 
   0   8   1       74.27       63.30      4.58 o 
   1   8   1       43.81       45.14      4.06 o 
   2   8   1        8.81       11.86      2.42 o 
   3   8   1        8.48        6.59      2.28 o 
   4   8   1        1.54        4.20      2.01 o 
   5   8   1        3.97        6.16      1.95 o 
   6   8   1        2.22        4.40      2.34 o 
   7   8   1        1.38        2.92      2.01 o 
   8   8   1       12.47       21.57      2.95 o 
   9   8   1        7.78       16.63      5.76 o 
  -8   9   1        0.42        6.51      3.52 o 
  -7   9   1        2.46        3.04      2.15 o 
  -6   9   1        5.77        5.17      2.81 o 
  -5   9   1        4.70       11.72      2.54 o 
  -4   9   1        1.09       -2.30      2.30 o 
  -3   9   1        3.78        8.02      2.66 o 
  -2   9   1        2.13        1.84      2.10 o 
  -1   9   1       14.17       12.58      2.87 o 
   0   9   1       10.74        7.25      2.58 o 
   1   9   1       12.48       10.54      2.78 o 
   2   9   1        1.03        1.99      2.08 o 
   3   9   1       10.84       13.79      2.76 o 
   4   9   1        1.36        1.86      2.07 o 
   5   9   1        3.21        0.59      2.11 o 
   6   9   1        1.43       -0.51      3.05 o 
   7   9   1        0.85        4.35      2.39 o 
   8   9   1        1.06        0.56      2.07 o 
  -5  10   1        0.24        5.02      3.31 o 
  -4  10   1        1.39        1.09      2.89 o 
  -3  10   1        2.32        9.85      3.40 o 
  -2  10   1        0.92        1.16      2.73 o 
  -1  10   1        0.28        2.45      3.23 o 
   0  10   1        4.58        5.32      2.92 o 
   1  10   1        0.17        0.32      2.63 o 
   2  10   1        4.67        4.43      2.64 o 
   3  10   1        0.01        2.10      2.51 o 
   4  10   1        1.10        4.74      2.60 o 
   5  10   1        2.59        4.11      2.48 o 
 -13   0   2        5.56        6.12      6.18 o 
 -12   0   2        0.08        0.18      1.74 o 
 -11   0   2        9.29        9.00      2.43 o 
 -10   0   2       34.61       38.63      3.43 o 
  -9   0   2       22.44       24.41      2.61 o 
  -8   0   2      345.21      349.88      7.24 o 
  -7   0   2       10.11       10.76      1.59 o 
  -6   0   2      127.32      121.17      3.61 o 
  -5   0   2      579.20      561.96      8.04 o 
  -4   0   2      142.57      167.73      3.57 o 
  -3   0   2     9407.14     9762.15     50.85 o 
  -2   0   2      548.98      551.46      5.60 o 
  -1   0   2     1001.25      926.79      6.15 o 
   0   0   2      999.88     1027.37      7.66 o 
   1   0   2     3726.57     3850.06     18.94 o 
   2   0   2     1520.99     1455.76      9.82 o 
   3   0   2     1780.65     1834.25     12.24 o 
   4   0   2     2289.92     2319.15     15.11 o 
   5   0   2      417.16      388.23      5.62 o 
   6   0   2       30.24       27.77      2.73 o 
   7   0   2      358.12      301.67      7.87 o 
   8   0   2      622.45      603.09     13.47 o 
   9   0   2      136.84      131.80      6.53 o 
  10   0   2        2.47       -2.02      2.02 o 
  11   0   2       54.48       69.32      6.45 o 
  12   0   2        0.07        1.01      2.33 o 
  13   0   2        0.02       -2.43      2.43 o 
 -14   1   2       12.32       24.34      6.47 o 
 -13   1   2        3.80        7.31      2.13 o 
 -12   1   2        6.13        5.73      2.11 o 
 -11   1   2        2.23        2.76      1.74 o 
 -10   1   2        6.95        6.72      1.25 o 
  -9   1   2       91.74       84.81      2.79 o 
  -8   1   2       18.36       18.49      1.48 o 
  -7   1   2      164.91      156.99      3.08 o 
  -6   1   2      102.24      113.30      1.86 o 
  -5   1   2       53.24       61.21      1.24 o 
  -4   1   2     1396.32     1472.66     10.11 o 
  -3   1   2       36.63       40.71      1.07 o 
  -2   1   2      389.36      381.39      3.17 o 
  -1   1   2     5107.30     5179.03     19.61 o 
   0   1   2     2152.26     2114.76      9.50 o 
   1   1   2     2492.31     2639.07     11.53 o 
   2   1   2     5382.89     5595.02     20.00 o 
   3   1   2     1119.75     1146.50      7.05 o 
   4   1   2     1131.94     1161.12      8.58 o 
   5   1   2      194.82      197.18      3.46 o 
   6   1   2      201.45      246.57      5.03 o 
   7   1   2      108.30      115.31      3.61 o 
   8   1   2      425.95      384.00      7.08 o 
   9   1   2      625.46      582.58      9.29 o 
  10   1   2       44.52       54.32      3.67 o 
  11   1   2        6.87        8.91      1.90 o 
  12   1   2       12.37       13.91      2.36 o 
  13   1   2        7.64       12.86      3.40 o 
 -13   2   2        4.96        3.17      2.21 o 
 -12   2   2       13.82       13.54      2.63 o 
 -11   2   2        1.83        2.25      1.71 o 
 -10   2   2       86.44       73.42      4.52 o 
  -9   2   2      128.33      117.12      4.94 o 
  -8   2   2      136.18      130.44      2.76 o 
  -7   2   2      145.11      138.65      4.77 o 
  -6   2   2      248.09      246.16      5.14 o 
  -5   2   2        4.11        2.46      0.98 o 
  -4   2   2      557.54      608.17      7.33 o 
  -3   2   2      128.05      138.86      1.69 o 
  -2   2   2       55.19       58.60      1.51 o 
  -1   2   2     3100.54     3263.21     13.44 o 
   0   2   2      882.32      902.06      6.18 o 
   1   2   2     2406.77     2401.09     11.75 o 
   2   2   2     2460.71     2561.40     12.51 o 
   3   2   2     1198.76     1252.80      9.00 o 
   4   2   2     2265.75     2469.65     13.69 o 
   5   2   2      467.58      501.41      6.03 o 
   6   2   2      550.91      534.15      7.21 o 
   7   2   2      219.08      204.12      4.85 o 
   8   2   2      202.11      192.32      5.18 o 
   9   2   2       82.35       76.35      3.55 o 
  10   2   2       37.22       35.55      3.07 o 
  11   2   2       20.94       23.38      2.60 o 
  12   2   2       26.20       24.99      4.09 o 
  13   2   2        6.96       11.16      3.20 o 
 -13   3   2       30.91       31.19      4.21 o 
 -12   3   2        1.65        2.42      2.18 o 
 -11   3   2        2.98        0.89      1.71 o 
 -10   3   2       28.82       31.10      3.10 o 
  -9   3   2      174.52      168.66      5.76 o 
  -8   3   2       59.29       62.25      4.15 o 
  -7   3   2      195.60      197.94      6.01 o 
  -6   3   2      219.72      208.73      6.36 o 
  -5   3   2        7.60        9.58      0.65 o 
  -4   3   2       30.35       29.79      1.03 o 
  -3   3   2      559.17      517.30      5.39 o 
  -2   3   2      510.02      502.39      5.59 o 
  -1   3   2     1111.11     1123.87      7.42 o 
   0   3   2      792.10      772.78      6.48 o 
   1   3   2     1415.71     1453.67      9.50 o 
   2   3   2       19.41       24.02      1.50 o 
   3   3   2      190.35      195.99      3.05 o 
   4   3   2      224.17      218.39      3.97 o 
   5   3   2        2.07        1.18      0.82 o 
   6   3   2       19.15       16.81      1.71 o 
   7   3   2      149.37      132.01      3.72 o 
   8   3   2        0.12        0.77      1.16 o 
   9   3   2       34.61       40.55      2.82 o 
  10   3   2       53.67       48.96      2.90 o 
  11   3   2       19.99       24.26      4.31 o 
  12   3   2       27.17       25.88      4.52 o 
  13   3   2       13.02       25.26      4.47 o 
 -12   4   2        0.20       -0.32      2.25 o 
 -11   4   2        2.00        4.73      2.31 o 
 -10   4   2       19.42       19.28      2.72 o 
  -9   4   2       14.33       12.43      2.45 o 
  -8   4   2      201.73      177.74      6.54 o 
  -7   4   2       22.32       21.33      1.42 o 
  -6   4   2       13.92       13.47      1.04 o 
  -5   4   2       73.40       71.29      2.19 o 
  -4   4   2      465.81      486.29      6.07 o 
  -3   4   2      150.28      145.35      3.44 o 
  -2   4   2      306.71      354.64      4.38 o 
  -1   4   2      992.54      941.73      7.72 o 
   0   4   2      431.34      438.70      5.41 o 
   1   4   2      377.82      380.74      5.06 o 
   2   4   2      231.20      249.62      4.08 o 
   3   4   2        6.71        4.55      1.06 o 
   4   4   2      417.45      426.98      6.57 o 
   5   4   2      156.34      139.24      3.61 o 
   6   4   2       10.11       11.00      1.44 o 
   7   4   2       16.69       18.63      2.04 o 
   8   4   2      116.70      111.03      4.18 o 
   9   4   2       38.42       37.98      2.90 o 
  10   4   2       26.14       30.35      3.93 o 
  11   4   2       39.50       37.99      5.06 o 
  12   4   2       16.55       16.09      3.99 o 
 -12   5   2        0.56        7.58      5.24 o 
 -11   5   2        0.02        1.69      2.30 o 
 -10   5   2        4.81        3.64      2.16 o 
  -9   5   2        1.08        1.84      2.33 o 
  -8   5   2       13.83       10.94      2.67 o 
  -7   5   2      262.74      237.52      4.89 o 
  -6   5   2       47.97       50.80      2.04 o 
  -5   5   2        7.79        9.74      1.10 o 
  -4   5   2      429.46      405.03      6.34 o 
  -3   5   2      550.58      534.57      6.99 o 
  -2   5   2      295.48      304.33      5.57 o 
  -1   5   2       13.96       17.02      1.69 o 
   0   5   2       76.89       81.50      2.70 o 
   1   5   2       65.89       70.59      2.63 o 
   2   5   2      100.34      103.57      3.70 o 
   3   5   2       28.03       25.88      2.21 o 
   4   5   2       24.40       31.30      2.37 o 
   5   5   2       65.00       64.96      3.20 o 
   6   5   2      129.34      125.47      3.96 o 
   7   5   2       46.07       52.21      3.26 o 
   8   5   2        1.58        3.60      1.60 o 
   9   5   2        5.29        8.05      1.80 o 
  10   5   2        2.24        1.81      2.92 o 
  11   5   2       25.27       29.37      4.99 o 
 -11   6   2        0.12        4.08      2.78 o 
 -10   6   2        0.38        2.61      2.39 o 
  -9   6   2        8.06        0.09      2.19 o 
  -8   6   2       38.77       34.28      4.08 o 
  -7   6   2        2.39        5.15      1.60 o 
  -6   6   2       44.84       49.25      3.01 o 
  -5   6   2       26.23       23.58      1.87 o 
  -4   6   2       62.01       65.77      2.79 o 
  -3   6   2      122.58      108.49      3.96 o 
  -2   6   2       51.11       60.52      3.19 o 
  -1   6   2        7.94        9.62      1.48 o 
   0   6   2       90.17       89.17      3.29 o 
   1   6   2       60.40       58.02      2.90 o 
   2   6   2        4.25        8.17      1.74 o 
   3   6   2       18.12       23.11      2.55 o 
   4   6   2      100.81       87.53      4.11 o 
   5   6   2      101.86      103.18      4.21 o 
   6   6   2       24.08       23.04      3.02 o 
   7   6   2        9.37        9.43      2.13 o 
   8   6   2        0.85        1.00      1.75 o 
   9   6   2        2.74        1.77      1.65 o 
  10   6   2        2.28        4.44      3.29 o 
  11   6   2        1.05        1.86      5.26 o 
 -10   7   2        2.27        4.65      3.11 o 
  -9   7   2       19.33       25.61      4.94 o 
  -8   7   2        0.54       -0.69      2.78 o 
  -7   7   2       11.19       12.78      2.11 o 
  -6   7   2       13.23        9.97      2.16 o 
  -5   7   2       31.76       40.39      2.81 o 
  -4   7   2        1.92        2.98      1.33 o 
  -3   7   2        3.52        3.66      1.27 o 
  -2   7   2       92.54       85.61      3.31 o 
  -1   7   2       13.45       13.84      2.30 o 
   0   7   2       15.78       12.57      2.81 o 
   1   7   2      117.67      114.82      5.83 o 
   2   7   2      115.91      107.50      5.60 o 
   3   7   2       11.22       11.66      2.13 o 
   4   7   2        8.56       10.24      2.10 o 
   5   7   2        9.26        9.65      1.86 o 
   6   7   2       45.88       42.74      4.15 o 
   7   7   2        6.85        6.71      2.27 o 
   8   7   2        8.19        9.83      2.27 o 
   9   7   2       11.00        7.57      5.05 o 
  10   7   2        1.32        4.15      5.06 o 
  -9   8   2        2.51        4.06      3.66 o 
  -8   8   2        0.20       -0.41      3.20 o 
  -7   8   2       19.93       23.38      2.84 o 
  -6   8   2        3.98        7.69      2.30 o 
  -5   8   2        4.16        5.00      1.87 o 
  -4   8   2        0.27        2.81      1.40 o 
  -3   8   2       27.23       28.45      2.72 o 
  -2   8   2        7.74        9.12      2.15 o 
  -1   8   2       22.71       24.56      2.86 o 
   0   8   2       16.22       24.26      3.11 o 
   1   8   2        8.97        6.84      2.16 o 
   2   8   2       23.60       24.14      3.04 o 
   3   8   2        5.22        7.05      2.22 o 
   4   8   2       31.75       28.13      3.13 o 
   5   8   2       13.04       20.36      2.57 o 
   6   8   2        0.84        1.37      2.28 o 
   7   8   2        3.63        2.10      2.24 o 
   8   8   2       18.95       18.54      2.79 o 
   9   8   2        0.56        0.47      4.76 o 
  -7   9   2        0.88        4.74      2.07 o 
  -6   9   2        5.29        7.92      2.34 o 
  -5   9   2        1.50        4.97      2.57 o 
  -4   9   2        1.86        2.57      2.61 o 
  -3   9   2        3.14        3.22      1.99 o 
  -2   9   2        5.26        5.62      2.10 o 
  -1   9   2       13.18       10.00      2.58 o 
   0   9   2        0.41       -0.83      2.11 o 
   1   9   2        9.74        9.17      2.54 o 
   2   9   2        0.10        2.31      2.08 o 
   3   9   2        0.33       -1.13      2.13 o 
   4   9   2        1.19        5.06      2.39 o 
   5   9   2        1.96        2.54      2.33 o 
   6   9   2        3.42        2.70      3.13 o 
   7   9   2        7.89       13.05      3.64 o 
   8   9   2        0.14       12.89      2.27 o 
  -5  10   2        2.28       10.33      5.08 o 
  -4  10   2        1.96        4.71      2.86 o 
  -3  10   2        0.76        5.82      3.11 o 
  -2  10   2        0.81        4.32      2.49 o 
  -1  10   2        0.05        1.87      2.70 o 
   0  10   2        0.00        3.78      2.73 o 
   1  10   2        1.66        2.63      2.66 o 
   2  10   2        1.29        2.39      2.63 o 
   3  10   2        1.94        2.07      2.55 o 
   4  10   2        0.76        5.17      2.46 o 
   5  10   2        1.33        0.91      3.23 o 
 -13   0   3        0.20       -0.05      4.71 o 
 -12   0   3        7.24       10.79      6.96 o 
 -11   0   3       25.22       26.42      3.22 o 
 -10   0   3        9.38       14.15      2.21 o 
  -9   0   3      228.67      229.87      6.24 o 
  -8   0   3       10.71       12.19      1.80 o 
  -7   0   3        9.71       13.40      1.78 o 
  -6   0   3        6.17        4.52      1.16 o 
  -5   0   3     2574.83     2660.92     20.12 o 
  -4   0   3      224.47      236.20      4.53 o 
  -3   0   3      831.60      813.22      8.44 o 
  -2   0   3        1.15        1.80      0.54 o 
  -1   0   3     3104.37     3239.17     16.92 o 
   0   0   3      526.74      510.32      5.83 o 
   1   0   3      702.39      699.94      7.33 o 
   2   0   3     2094.23     2095.95     13.49 o 
   3   0   3       28.34       20.18      1.59 o 
   4   0   3      707.83      722.07      7.96 o 
   5   0   3      115.32      133.78      3.55 o 
   6   0   3        9.65       10.77      2.05 o 
   7   0   3       56.43       48.01      4.09 o 
   8   0   3      173.78      186.34      7.72 o 
   9   0   3      547.45      536.05     14.05 o 
  10   0   3       26.15       25.68      3.81 o 
  11   0   3       52.37       66.92      6.71 o 
  12   0   3        4.06        4.73      3.02 o 
  13   0   3        6.46        9.34      3.05 o 
 -13   1   3       12.20       14.56      2.37 o 
 -12   1   3       11.33       10.71      2.45 o 
 -11   1   3       32.18       30.79      3.19 o 
 -10   1   3       89.09       87.01      2.92 o 
  -9   1   3       58.51       60.40      2.42 o 
  -8   1   3       15.83       14.43      1.30 o 
  -7   1   3       61.86       62.21      2.13 o 
  -6   1   3      117.42      122.18      2.02 o 
  -5   1   3      200.90      192.43      2.45 o 
  -4   1   3      438.48      454.49      3.35 o 
  -3   1   3      780.19      748.24      5.51 o 
  -2   1   3     1698.80     1815.85     10.02 o 
  -1   1   3    14187.26    15009.51     47.07 o 
   0   1   3     2831.63     2836.23     12.73 o 
   1   1   3     2507.79     2580.66     12.27 o 
   2   1   3       75.22       89.04      1.78 o 
   3   1   3      592.49      594.24      5.33 o 
   4   1   3      150.70      143.07      2.54 o 
   5   1   3      542.57      542.21      5.27 o 
   6   1   3       87.17       92.36      3.53 o 
   7   1   3      233.11      203.26      5.11 o 
   8   1   3      305.85      303.32      6.62 o 
   9   1   3       76.19       95.65      3.97 o 
  10   1   3       70.75       71.42      3.96 o 
  11   1   3       14.65       18.41      2.54 o 
  12   1   3        0.08        2.45      1.84 o 
  13   1   3        1.83        3.61      1.81 o 
 -13   2   3        1.04        3.41      2.11 o 
 -12   2   3       29.40       37.49      3.64 o 
 -11   2   3        6.53        7.08      2.13 o 
 -10   2   3        8.75        9.29      2.16 o 
  -9   2   3       37.06       35.36      3.19 o 
  -8   2   3       82.31       83.33      3.90 o 
  -7   2   3       58.56       66.86      3.85 o 
  -6   2   3       36.10       39.85      3.14 o 
  -5   2   3       59.70       62.54      2.49 o 
  -4   2   3      434.01      439.64      3.63 o 
  -3   2   3       63.70       72.03      1.56 o 
  -2   2   3      815.07      780.74      6.13 o 
  -1   2   3      995.84      981.33      6.37 o 
   0   2   3     2957.64     3167.03     14.70 o 
   1   2   3      871.19      904.37      6.99 o 
   2   2   3      634.12      651.37      5.79 o 
   3   2   3      173.33      184.24      2.98 o 
   4   2   3      951.32     1027.70      7.48 o 
   5   2   3      131.05      135.46      3.20 o 
   6   2   3       25.96       30.30      2.25 o 
   7   2   3      137.67      131.34      4.18 o 
   8   2   3        4.48        6.24      1.56 o 
   9   2   3       46.72       48.93      3.43 o 
  10   2   3       83.36       76.62      4.06 o 
  11   2   3       47.29       42.78      3.66 o 
  12   2   3       19.25       24.96      2.81 o 
  13   2   3       19.13       22.81      4.35 o 
 -13   3   3       14.81       20.32      3.53 o 
 -12   3   3        1.89        7.31      2.48 o 
 -11   3   3        3.08        3.43      1.89 o 
 -10   3   3       11.27       13.46      2.39 o 
  -9   3   3       22.22       19.05      2.49 o 
  -8   3   3       16.42       16.80      2.22 o 
  -7   3   3        4.37        7.04      1.59 o 
  -6   3   3       25.77       31.42      2.92 o 
  -5   3   3       90.65       87.71      1.59 o 
  -4   3   3       33.88       32.60      1.16 o 
  -3   3   3      504.13      503.71      5.51 o 
  -2   3   3      306.76      313.00      4.31 o 
  -1   3   3      560.31      554.75      5.56 o 
   0   3   3      565.34      582.47      5.77 o 
   1   3   3       56.75       69.04      2.04 o 
   2   3   3       93.47       86.98      2.33 o 
   3   3   3       42.60       39.16      1.81 o 
   4   3   3       53.61       56.47      2.31 o 
   5   3   3       27.66       37.89      2.34 o 
   6   3   3      137.31      118.31      3.35 o 
   7   3   3       29.99       29.82      2.51 o 
   8   3   3       85.26       79.41      3.55 o 
   9   3   3       10.56       11.33      1.81 o 
  10   3   3       64.47       62.25      3.70 o 
  11   3   3        9.28       12.36      2.07 o 
  12   3   3       26.91       21.98      4.20 o 
 -12   4   3        3.89        6.62      2.69 o 
 -11   4   3        1.37        2.63      2.18 o 
 -10   4   3       17.28       17.02      2.96 o 
  -9   4   3       62.05       62.95      4.68 o 
  -8   4   3      146.75      141.70      6.01 o 
  -7   4   3      100.96       89.32      1.78 o 
  -6   4   3      115.63      106.05      2.72 o 
  -5   4   3       10.29       11.74      1.31 o 
  -4   4   3      172.70      185.69      3.75 o 
  -3   4   3     1278.15     1354.17     11.27 o 
  -2   4   3      590.82      602.14      7.15 o 
  -1   4   3     1304.80     1407.48     10.26 o 
   0   4   3      861.38      894.47      8.16 o 
   1   4   3       49.87       52.78      2.19 o 
   2   4   3       12.01       11.30      1.28 o 
   3   4   3      209.88      206.43      4.73 o 
   4   4   3      263.06      264.29      5.53 o 
   5   4   3       80.99       72.62      3.35 o 
   6   4   3       35.35       37.69      2.60 o 
   7   4   3       16.97       19.56      2.36 o 
   8   4   3       40.70       43.11      2.96 o 
   9   4   3        4.56        5.26      1.66 o 
  10   4   3       13.87       16.13      2.22 o 
  11   4   3        0.84        4.89      2.89 o 
  12   4   3       11.82        9.59      3.47 o 
 -12   5   3        0.87        1.07      5.85 o 
 -11   5   3        9.65       12.07      2.96 o 
 -10   5   3        2.52        3.29      2.15 o 
  -9   5   3       25.12       23.76      3.67 o 
  -8   5   3        5.77        4.37      2.22 o 
  -7   5   3       35.55       40.97      1.71 o 
  -6   5   3       99.79       96.06      3.29 o 
  -5   5   3      121.42      112.42      3.16 o 
  -4   5   3       15.19       13.81      1.77 o 
  -3   5   3      150.21      155.34      4.06 o 
  -2   5   3      506.23      511.62      7.33 o 
  -1   5   3       12.01       14.41      1.72 o 
   0   5   3       28.86       33.85      2.27 o 
   1   5   3      136.04      142.77      3.57 o 
   2   5   3        1.85        5.24      1.40 o 
   3   5   3       68.91       70.67      3.40 o 
   4   5   3       37.81       34.43      2.84 o 
   5   5   3      159.45      138.03      4.46 o 
   6   5   3       19.05       22.45      2.40 o 
   7   5   3       31.04       39.31      3.63 o 
   8   5   3       13.13       11.36      2.27 o 
   9   5   3       18.19       19.52      2.49 o 
  10   5   3        5.25        4.91      3.28 o 
  11   5   3       11.97       15.05      4.15 o 
 -11   6   3        0.92        0.15      3.41 o 
 -10   6   3        7.54       11.25      2.89 o 
  -9   6   3        1.99        2.86      2.58 o 
  -8   6   3       15.29       15.64      3.04 o 
  -7   6   3       60.40       64.93      3.25 o 
  -6   6   3       32.35       38.54      2.37 o 
  -5   6   3       77.18       84.72      3.53 o 
  -4   6   3       10.24        9.82      1.75 o 
  -3   6   3       16.54       18.28      2.28 o 
  -2   6   3       11.08       12.33      1.98 o 
  -1   6   3       14.79       13.25      2.02 o 
   0   6   3       68.31       57.46      3.69 o 
   1   6   3       86.26       74.08      5.26 o 
   2   6   3       80.88       84.87      3.91 o 
   3   6   3      284.44      272.05      6.80 o 
   4   6   3      188.17      180.48      5.44 o 
   5   6   3       11.74       13.63      2.10 o 
   6   6   3        1.14        3.13      1.54 o 
   7   6   3        1.47        2.27      1.74 o 
   8   6   3        5.53        5.54      2.04 o 
   9   6   3        3.00        1.53      1.90 o 
  10   6   3        0.18       -1.42      2.89 o 
  11   6   3        5.95       10.09      6.19 o 
 -10   7   3        0.55        1.10      2.96 o 
  -9   7   3       15.72       12.24      4.08 o 
  -8   7   3        1.20       -1.34      3.10 o 
  -7   7   3        8.46       10.56      2.07 o 
  -6   7   3       54.05       61.33      3.17 o 
  -5   7   3       13.84       16.93      1.83 o 
  -4   7   3       68.13       68.51      3.34 o 
  -3   7   3       67.56       60.67      3.81 o 
  -2   7   3      108.32      109.37      4.11 o 
  -1   7   3       21.77       22.03      2.73 o 
   0   7   3       26.13       32.60      3.90 o 
   1   7   3       23.69       28.54      3.72 o 
   2   7   3      329.88      304.55      9.09 o 
   3   7   3      197.21      178.45      7.02 o 
   4   7   3       34.05       30.77      3.10 o 
   5   7   3       44.43       44.20      3.78 o 
   6   7   3       38.54       35.80      3.84 o 
   7   7   3        5.25        1.71      2.07 o 
   8   7   3       19.36       14.83      2.69 o 
   9   7   3        0.24        3.67      1.96 o 
  -9   8   3        2.03        3.81      4.94 o 
  -8   8   3        2.09       -0.06      3.47 o 
  -7   8   3        9.11       13.88      2.30 o 
  -6   8   3        3.97        6.99      2.01 o 
  -5   8   3        6.46        7.54      1.95 o 
  -4   8   3        5.87        6.63      1.66 o 
  -3   8   3       56.39       53.85      3.66 o 
  -2   8   3        4.19        6.12      1.95 o 
  -1   8   3       14.42       10.50      2.89 o 
   0   8   3       25.54       24.73      3.72 o 
   1   8   3       12.96       12.76      3.08 o 
   2   8   3        8.50       10.26      3.04 o 
   3   8   3        3.64        2.89      2.18 o 
   4   8   3        1.34       -0.08      2.16 o 
   5   8   3        0.03       -1.25      1.92 o 
   6   8   3        4.58        3.87      2.10 o 
   7   8   3       21.90       18.76      2.98 o 
   8   8   3        3.86        6.15      2.67 o 
   9   8   3        2.16        4.47      2.01 o 
  -7   9   3        7.19       13.57      2.16 o 
  -6   9   3        6.63       10.45      2.46 o 
  -5   9   3        3.40        4.73      2.05 o 
  -4   9   3        0.34        1.27      1.95 o 
  -3   9   3        2.83        0.24      1.99 o 
  -2   9   3       10.29       11.30      2.46 o 
  -1   9   3       13.63       14.99      2.60 o 
   0   9   3        3.26        2.10      2.36 o 
   1   9   3        5.44        8.99      2.64 o 
   2   9   3        9.42        6.24      2.49 o 
   3   9   3        6.53        8.67      2.66 o 
   4   9   3        2.47        3.41      2.45 o 
   5   9   3        1.16        1.87      2.21 o 
   6   9   3        0.66       -2.18      2.57 o 
   7   9   3        7.67       17.84      3.58 o 
  -5  10   3        7.47       16.04      3.49 o 
  -4  10   3        0.63        0.59      2.72 o 
  -3  10   3        0.55        3.38      2.22 o 
  -2  10   3        1.06        1.04      2.31 o 
  -1  10   3        0.41        2.07      2.39 o 
   0  10   3        0.00        0.73      2.54 o 
   1  10   3        1.09        2.19      2.63 o 
   2  10   3        0.09        1.75      2.82 o 
   3  10   3        4.30        2.81      2.46 o 
   4  10   3        0.14        1.33      2.45 o 
   5  10   3        1.39        1.98      3.64 o 
 -13   0   4        0.90        2.93      5.60 o 
 -12   0   4        1.10        0.97      4.79 o 
 -11   0   4       64.25       51.85      4.08 o 
 -10   0   4       47.70       52.62      3.49 o 
  -9   0   4        1.08        0.91      1.50 o 
  -8   0   4      231.24      227.67      6.48 o 
  -7   0   4      219.20      187.44      5.44 o 
  -6   0   4      675.29      630.78      9.26 o 
  -5   0   4      463.59      433.22      7.01 o 
  -4   0   4        0.48       -0.39      0.66 o 
  -3   0   4     2851.06     3042.05     21.57 o 
  -2   0   4      221.11      190.10      3.29 o 
  -1   0   4    12926.26    13425.81     58.40 o 
   0   0   4     2671.18     3044.71     17.31 o 
   1   0   4       41.69       59.50      2.78 o 
   2   0   4      355.16      339.77      4.91 o 
   3   0   4       46.36       41.75      2.07 o 
   4   0   4     1513.02     1533.01     13.17 o 
   5   0   4       27.72       30.70      2.31 o 
   6   0   4        0.80       -1.06      1.06 o 
   7   0   4      329.85      328.76     10.44 o 
   8   0   4      454.03      465.49     13.16 o 
   9   0   4      300.59      292.88     10.77 o 
  10   0   4        6.22        3.55      2.66 o 
  11   0   4      100.41       77.07      6.54 o 
  12   0   4        0.02        1.89      2.72 o 
  13   0   4        0.29        2.10      3.05 o 
 -13   1   4        5.49       14.05      2.90 o 
 -12   1   4       18.02       20.95      3.19 o 
 -11   1   4       40.14       36.63      3.37 o 
 -10   1   4       10.49       12.93      2.13 o 
  -9   1   4       28.88       27.43      1.84 o 
  -8   1   4       74.54       71.89      2.46 o 
  -7   1   4       92.49       93.64      2.54 o 
  -6   1   4       16.69       23.82      1.50 o 
  -5   1   4       78.45       78.52      1.72 o 
  -4   1   4      162.82      151.22      2.48 o 
  -3   1   4      537.27      536.14      4.94 o 
  -2   1   4      960.34      993.61      7.83 o 
  -1   1   4      868.77      919.90      6.51 o 
   0   1   4     2084.35     2219.36     11.86 o 
   1   1   4     1941.85     2082.66     11.39 o 
   2   1   4      849.62      841.64      6.86 o 
   3   1   4       52.05       57.78      1.59 o 
   4   1   4       60.22       66.54      1.93 o 
   5   1   4       14.93       15.08      1.48 o 
   6   1   4      201.91      183.86      4.86 o 
   7   1   4      151.25      148.75      5.00 o 
   8   1   4       37.28       34.96      2.96 o 
   9   1   4       34.69       36.77      3.20 o 
  10   1   4      163.28      143.72      5.18 o 
  11   1   4       11.26       14.47      2.39 o 
  12   1   4        5.48       10.53      2.33 o 
  13   1   4        9.09        9.47      2.40 o 
 -13   2   4        0.07       -0.38      2.16 o 
 -12   2   4        8.88        8.66      2.25 o 
 -11   2   4        1.54        0.65      1.74 o 
 -10   2   4        3.64        5.44      1.81 o 
  -9   2   4        8.14        8.67      1.99 o 
  -8   2   4       54.85       59.75      2.51 o 
  -7   2   4       58.55       58.88      1.84 o 
  -6   2   4       45.35       52.25      1.75 o 
  -5   2   4      754.37      767.28      5.27 o 
  -4   2   4      363.86      375.51      3.66 o 
  -3   2   4      182.62      192.86      3.14 o 
  -2   2   4       88.36       88.67      2.25 o 
  -1   2   4      172.49      169.55      2.67 o 
   0   2   4     2535.13     2670.13     13.87 o 
   1   2   4      478.46      490.70      5.23 o 
   2   2   4      309.82      316.49      4.26 o 
   3   2   4     1456.35     1476.76     10.21 o 
   4   2   4      870.16      942.29      7.67 o 
   5   2   4      105.82      128.27      3.10 o 
   6   2   4      144.34      152.48      4.11 o 
   7   2   4       16.59       13.13      1.84 o 
   8   2   4      133.32      124.39      4.58 o 
   9   2   4        4.85        4.91      1.81 o 
  10   2   4        3.03        4.55      1.66 o 
  11   2   4       17.81       19.25      2.57 o 
  12   2   4       19.16       23.07      2.76 o 
  13   2   4       12.18       12.24      3.50 o 
 -13   3   4        3.29        3.69      2.84 o 
 -12   3   4        6.44       12.22      2.70 o 
 -11   3   4        2.30        3.28      1.81 o 
 -10   3   4       22.67       22.40      2.81 o 
  -9   3   4       64.46       66.32      4.15 o 
  -8   3   4        6.70        6.15      1.71 o 
  -7   3   4       98.07       90.86      4.08 o 
  -6   3   4       26.42       24.11      1.36 o 
  -5   3   4      115.86       98.39      2.42 o 
  -4   3   4      147.77      146.97      2.72 o 
  -3   3   4      205.09      218.41      3.70 o 
  -2   3   4     1385.30     1411.47     10.83 o 
  -1   3   4      751.90      812.27      7.05 o 
   0   3   4      979.22     1001.95      8.14 o 
   1   3   4      136.15      144.01      3.26 o 
   2   3   4      271.96      270.92      4.24 o 
   3   3   4      152.61      161.50      3.35 o 
   4   3   4      482.93      446.06      6.96 o 
   5   3   4      478.04      504.24      6.95 o 
   6   3   4       77.79       86.57      3.52 o 
   7   3   4        2.16        1.04      1.19 o 
   8   3   4       93.43       97.93      4.38 o 
   9   3   4       15.04        8.93      1.90 o 
  10   3   4      105.98      109.11      4.76 o 
  11   3   4        7.15        4.00      1.74 o 
  12   3   4       21.72       30.27      4.89 o 
 -12   4   4        0.13        2.60      2.48 o 
 -11   4   4        3.90        4.34      2.34 o 
 -10   4   4        0.85        3.34      2.16 o 
  -9   4   4       16.30       17.16      2.81 o 
  -8   4   4      172.10      163.10      6.39 o 
  -7   4   4        7.18        9.79      2.61 o 
  -6   4   4       83.84       82.41      2.87 o 
  -5   4   4       41.41       38.05      1.93 o 
  -4   4   4       78.89       84.35      2.61 o 
  -3   4   4       85.98       90.65      2.89 o 
  -2   4   4      114.81      112.44      3.40 o 
  -1   4   4      287.44      306.13      4.64 o 
   0   4   4      545.41      579.30      6.83 o 
   1   4   4       38.89       43.42      2.36 o 
   2   4   4      289.86      244.95      4.40 o 
   3   4   4       61.88       64.91      3.02 o 
   4   4   4       69.61       69.90      3.23 o 
   5   4   4       22.10       21.71      2.24 o 
   6   4   4      103.70      110.28      4.00 o 
   7   4   4      176.12      159.13      5.73 o 
   8   4   4        3.23        1.24      1.51 o 
   9   4   4       10.49        8.96      1.96 o 
  10   4   4       19.12       23.55      2.81 o 
  11   4   4        3.90        8.85      1.84 o 
  12   4   4        3.74        0.12      2.92 o 
 -11   5   4        4.45        5.71      2.63 o 
 -10   5   4       18.45       16.57      3.05 o 
  -9   5   4        9.70        6.03      2.36 o 
  -8   5   4       10.59       10.21      2.64 o 
  -7   5   4       34.68       38.93      2.21 o 
  -6   5   4       35.46       32.54      2.57 o 
  -5   5   4       58.91       60.55      2.79 o 
  -4   5   4       17.31       21.66      2.02 o 
  -3   5   4        3.71        1.65      1.06 o 
  -2   5   4       75.65       86.82      3.40 o 
  -1   5   4       87.88       90.53      3.57 o 
   0   5   4       85.90       83.78      2.81 o 
   1   5   4      223.02      212.59      4.41 o 
   2   5   4       11.05        7.22      1.68 o 
   3   5   4      169.07      164.04      4.77 o 
   4   5   4      108.43      103.99      3.94 o 
   5   5   4       38.61       41.10      3.14 o 
   6   5   4       30.27       30.45      2.81 o 
   7   5   4        4.58        5.94      1.95 o 
   8   5   4       11.77       14.11      2.33 o 
   9   5   4       19.09       17.18      2.45 o 
  10   5   4        2.95        3.97      1.74 o 
  11   5   4        1.08       -0.33      3.10 o 
 -11   6   4        6.61       16.42      6.27 o 
 -10   6   4        1.02        2.28      2.49 o 
  -9   6   4        9.01       11.41      3.14 o 
  -8   6   4       52.73       52.98      5.05 o 
  -7   6   4       31.91       34.02      2.21 o 
  -6   6   4       95.46       87.36      3.90 o 
  -5   6   4       48.80       49.84      3.26 o 
  -4   6   4       21.93       20.20      2.39 o 
  -3   6   4        0.56       -0.17      1.34 o 
  -2   6   4        0.70        2.61      1.53 o 
  -1   6   4       55.49       53.96      3.64 o 
   0   6   4       92.72       84.01      4.26 o 
   1   6   4        1.13        3.14      2.15 o 
   2   6   4      131.07      111.71      4.49 o 
   3   6   4      316.08      295.16      6.90 o 
   4   6   4      198.26      177.21      5.51 o 
   5   6   4       75.23       70.58      4.32 o 
   6   6   4       55.21       50.21      3.73 o 
   7   6   4       10.33       17.66      2.79 o 
   8   6   4        8.65       11.30      2.37 o 
   9   6   4        7.66        7.72      2.34 o 
  10   6   4        0.16        5.65      1.80 o 
  11   6   4       14.24       13.69      5.86 o 
  -9   7   4        0.63       -0.45      3.40 o 
  -8   7   4        0.40        1.95      3.17 o 
  -7   7   4       11.44       18.37      1.84 o 
  -6   7   4       18.38       18.61      2.07 o 
  -5   7   4       41.86       55.00      4.12 o 
  -4   7   4       76.45       75.24      4.11 o 
  -3   7   4       35.42       28.17      3.04 o 
  -2   7   4       12.17       10.60      2.19 o 
  -1   7   4       78.93       74.08      5.56 o 
   0   7   4       16.49       15.26      3.08 o 
   1   7   4       58.29       49.93      4.83 o 
   2   7   4       30.68       26.32      3.63 o 
   3   7   4       30.37       32.64      3.85 o 
   4   7   4        2.91        3.81      1.80 o 
   5   7   4       18.47       16.87      2.60 o 
   6   7   4        0.82       -0.18      1.93 o 
   7   7   4        2.91        3.75      2.31 o 
   8   7   4       12.51       14.74      2.90 o 
   9   7   4       12.26       18.23      2.95 o 
  -8   8   4        2.11        3.08      3.61 o 
  -7   8   4        8.39       15.20      2.13 o 
  -6   8   4        1.37        1.75      1.57 o 
  -5   8   4       39.65       41.86      3.08 o 
  -4   8   4        4.90        4.55      1.87 o 
  -3   8   4       52.35       53.37      4.43 o 
  -2   8   4        9.91       11.33      2.98 o 
  -1   8   4       12.08       12.05      2.99 o 
   0   8   4       16.21       13.61      3.32 o 
   1   8   4       14.60       14.59      3.34 o 
   2   8   4       20.42       18.55      3.55 o 
   3   8   4       25.18       30.70      4.05 o 
   4   8   4       27.74       26.56      3.81 o 
   5   8   4        6.66        5.63      2.70 o 
   6   8   4        3.88        2.08      2.51 o 
   7   8   4       11.73       13.26      3.17 o 
   8   8   4       21.22       24.37      3.50 o 
   9   8   4        8.42       13.14      2.81 o 
  -7   9   4       15.39       18.49      4.32 o 
  -6   9   4        3.46        5.45      1.96 o 
  -5   9   4        1.76        4.12      2.01 o 
  -4   9   4        4.71        5.35      2.13 o 
  -3   9   4        1.44        3.58      2.04 o 
  -2   9   4        6.77        8.91      2.28 o 
  -1   9   4        8.01        6.60      2.98 o 
   0   9   4        3.39        0.98      2.86 o 
   1   9   4        6.61        8.81      3.20 o 
   2   9   4        2.94        7.75      3.29 o 
   3   9   4        1.90        1.57      2.54 o 
   4   9   4        4.74        1.71      2.66 o 
   5   9   4        2.06       -0.06      2.33 o 
   6   9   4        0.06       -3.02      3.02 o 
   7   9   4        7.24       11.68      3.37 o 
  -5  10   4        0.52        2.33      4.14 o 
  -4  10   4        0.46        0.29      2.31 o 
  -3  10   4        1.87        0.54      2.40 o 
  -2  10   4        1.81        0.44      2.40 o 
  -1  10   4        3.56        6.77      2.52 o 
   0  10   4        2.02        6.74      2.92 o 
   1  10   4        2.24       -1.37      2.63 o 
   2  10   4        0.11        2.90      2.89 o 
   3  10   4        2.12        5.26      2.61 o 
   4  10   4        0.37        3.20      3.47 o 
   5  10   4        2.01        5.26      3.53 o 
 -13   0   5        5.96        9.53      6.78 o 
 -12   0   5        1.59        3.78      4.83 o 
 -11   0   5       31.67       33.37      3.57 o 
 -10   0   5      151.77      127.89      5.06 o 
  -9   0   5        0.34        2.24      1.62 o 
  -8   0   5       91.57       81.73      4.12 o 
  -7   0   5       14.26       13.14      1.89 o 
  -6   0   5       28.33       25.86      2.46 o 
  -5   0   5      201.38      194.84      5.03 o 
  -4   0   5        7.07        8.75      1.47 o 
  -3   0   5       42.78       49.23      1.90 o 
  -2   0   5     2693.58     2866.74     17.55 o 
  -1   0   5     4949.02     4758.44     28.78 o 
   0   0   5     8244.12     8846.72     41.89 o 
   1   0   5       91.84       94.70      3.25 o 
   2   0   5     2000.63     1903.81     16.65 o 
   3   0   5      142.68      155.17      4.46 o 
   4   0   5       27.46       27.63      2.58 o 
   5   0   5       89.58       78.58      3.46 o 
   6   0   5      415.92      328.93     10.48 o 
   7   0   5       10.64        8.61      2.64 o 
   8   0   5     1042.22      992.19     20.33 o 
   9   0   5      212.12      204.06      9.41 o 
  10   0   5       26.39       22.87      4.32 o 
  11   0   5       91.73       94.55      7.57 o 
  12   0   5        1.53        3.26      3.17 o 
  13   0   5        4.48        5.03      3.34 o 
 -13   1   5        1.88        2.16      4.20 o 
 -12   1   5        1.89        5.50      2.24 o 
 -11   1   5       47.91       48.14      4.00 o 
 -10   1   5       46.39       41.41      3.43 o 
  -9   1   5       16.91       17.25      1.71 o 
  -8   1   5       48.21       44.93      2.21 o 
  -7   1   5       14.16       12.02      1.28 o 
  -6   1   5      226.45      219.80      4.03 o 
  -5   1   5       60.38       68.63      2.21 o 
  -4   1   5       38.39       33.66      1.62 o 
  -3   1   5      213.18      221.17      3.55 o 
  -2   1   5     1032.66     1035.86      7.04 o 
  -1   1   5      857.79      880.19      6.53 o 
   0   1   5      101.77       99.25      2.66 o 
   1   1   5      663.65      742.51      6.71 o 
   2   1   5      132.77      135.50      2.96 o 
   3   1   5      131.20      122.03      2.36 o 
   4   1   5      519.84      512.48      5.71 o 
   5   1   5      182.30      197.58      4.20 o 
   6   1   5       97.76       92.59      3.70 o 
   7   1   5       66.48       63.61      3.70 o 
   8   1   5       84.83       82.25      3.87 o 
   9   1   5       49.65       40.82      3.49 o 
  10   1   5      130.23      125.84      5.44 o 
  11   1   5       45.20       45.73      4.37 o 
  12   1   5        3.34        4.95      2.19 o 
  13   1   5        3.18        3.85      2.04 o 
 -13   2   5        0.52        1.42      2.36 o 
 -12   2   5        5.47        2.22      1.96 o 
 -11   2   5        1.08        2.27      1.78 o 
 -10   2   5      101.12       99.01      5.00 o 
  -9   2   5       50.87       54.81      4.44 o 
  -8   2   5       79.60       79.72      2.49 o 
  -7   2   5      102.39       95.65      2.63 o 
  -6   2   5       12.07       19.09      1.54 o 
  -5   2   5      338.53      317.37      4.74 o 
  -4   2   5      196.08      209.07      3.63 o 
  -3   2   5      208.87      193.69      3.72 o 
  -2   2   5      128.67      128.80      2.43 o 
  -1   2   5      518.77      528.89      5.21 o 
   0   2   5      366.14      366.93      4.74 o 
   1   2   5      136.22      144.22      3.04 o 
   2   2   5      398.63      390.79      5.14 o 
   3   2   5      716.20      717.27      7.27 o 
   4   2   5       43.86       48.28      2.08 o 
   5   2   5      115.08      121.80      3.17 o 
   6   2   5        0.30       -0.39      1.18 o 
   7   2   5       10.53       10.47      1.95 o 
   8   2   5      175.84      157.61      5.62 o 
   9   2   5       80.27       85.47      4.58 o 
  10   2   5       10.42        9.68      2.02 o 
  11   2   5        0.15       -1.48      1.74 o 
  12   2   5       16.69       24.62      2.96 o 
  13   2   5        3.04        4.15      2.39 o 
 -13   3   5        2.03       -0.60      2.79 o 
 -12   3   5        5.36        8.07      2.76 o 
 -11   3   5       13.80       12.90      2.60 o 
 -10   3   5        8.62        8.43      2.10 o 
  -9   3   5       30.38       31.93      3.07 o 
  -8   3   5        2.65        3.87      1.84 o 
  -7   3   5      181.30      154.16      3.23 o 
  -6   3   5       48.91       45.58      2.07 o 
  -5   3   5       27.37       31.38      1.99 o 
  -4   3   5      114.02      119.76      2.92 o 
  -3   3   5       71.59       77.65      2.52 o 
  -2   3   5      345.10      340.06      4.43 o 
  -1   3   5      451.04      449.28      5.38 o 
   0   3   5      195.26      197.94      3.75 o 
   1   3   5      155.91      140.16      3.20 o 
   2   3   5      934.29      913.06      8.49 o 
   3   3   5      203.19      182.14      3.76 o 
   4   3   5      262.05      270.22      5.63 o 
   5   3   5        2.98        2.81      1.24 o 
   6   3   5      125.19      140.20      5.26 o 
   7   3   5        0.44        2.61      1.44 o 
   8   3   5      111.92      115.91      4.73 o 
   9   3   5       17.28       17.89      2.52 o 
  10   3   5       13.19       12.10      2.21 o 
  11   3   5        2.95       -1.75      1.75 o 
  12   3   5       12.93       15.12      2.40 o 
 -12   4   5       21.96       20.17      3.20 o 
 -11   4   5       20.92       26.87      3.57 o 
 -10   4   5        4.46        9.15      2.43 o 
  -9   4   5       80.27       79.34      5.32 o 
  -8   4   5       43.25       39.22      4.05 o 
  -7   4   5       17.92       20.14      1.68 o 
  -6   4   5        9.91        8.31      1.44 o 
  -5   4   5       17.00       18.70      1.84 o 
  -4   4   5      157.21      152.98      3.63 o 
  -3   4   5      328.93      311.54      5.50 o 
  -2   4   5      113.64       91.94      3.22 o 
  -1   4   5       79.32       90.83      3.25 o 
   0   4   5      151.40      143.03      3.44 o 
   1   4   5       60.81       63.87      2.70 o 
   2   4   5       29.31       26.50      2.01 o 
   3   4   5       55.93       61.11      3.40 o 
   4   4   5      155.37      153.99      4.59 o 
   5   4   5      468.45      446.61      7.93 o 
   6   4   5       22.80       19.08      2.30 o 
   7   4   5      143.33      126.94      5.44 o 
   8   4   5       27.40       22.24      2.73 o 
   9   4   5        1.31        0.80      1.63 o 
  10   4   5        1.19        1.77      1.80 o 
  11   4   5        2.25        2.87      1.78 o 
  12   4   5        4.47        5.00      6.21 o 
 -11   5   5        8.77       12.99      3.04 o 
 -10   5   5       12.49       11.93      2.79 o 
  -9   5   5        5.55        5.18      2.28 o 
  -8   5   5        0.82       -0.18      2.04 o 
  -7   5   5       74.99       86.15      4.18 o 
  -6   5   5       12.88       11.10      1.77 o 
  -5   5   5       11.88        8.78      1.62 o 
  -4   5   5       36.10       37.75      2.64 o 
  -3   5   5       26.20       26.63      2.43 o 
  -2   5   5       67.03       66.72      3.46 o 
  -1   5   5        3.84        3.35      1.34 o 
   0   5   5       35.68       40.00      3.02 o 
   1   5   5      462.89      447.75      6.65 o 
   2   5   5       75.46       71.18      3.90 o 
   3   5   5      193.44      195.39      5.35 o 
   4   5   5       66.88       67.12      4.06 o 
   5   5   5      139.28      131.62      4.71 o 
   6   5   5      255.13      238.71      6.27 o 
   7   5   5       13.63       11.92      2.54 o 
   8   5   5       22.05       20.14      3.02 o 
   9   5   5       32.82       31.26      3.53 o 
  10   5   5        3.29        7.52      2.13 o 
  11   5   5        8.71       13.90      2.05 o 
 -11   6   5        1.66        8.58      7.90 o 
 -10   6   5        4.97        3.07      2.69 o 
  -9   6   5        4.04        6.07      2.70 o 
  -8   6   5       27.10       26.53      3.72 o 
  -7   6   5        5.90        8.38      2.57 o 
  -6   6   5      110.71       99.19      4.31 o 
  -5   6   5        2.01        1.34      1.66 o 
  -4   6   5       41.20       44.71      3.37 o 
  -3   6   5       17.06       20.23      2.51 o 
  -2   6   5       31.20       38.19      3.23 o 
  -1   6   5       61.70       60.55      3.93 o 
   0   6   5       57.35       56.14      3.84 o 
   1   6   5       79.35       71.15      5.44 o 
   2   6   5       82.29       77.22      5.70 o 
   3   6   5      283.72      268.82      6.74 o 
   4   6   5      219.33      193.48      5.88 o 
   5   6   5       18.14       19.25      2.52 o 
   6   6   5        9.49        8.47      2.15 o 
   7   6   5       60.57       59.50      5.02 o 
   8   6   5        2.44        3.96      2.10 o 
   9   6   5        7.50       13.25      2.60 o 
  10   6   5        2.10        2.86      2.16 o 
  11   6   5        4.51        6.74      4.76 o 
  -9   7   5        1.78        5.60      3.96 o 
  -8   7   5        1.29        2.73      3.13 o 
  -7   7   5       10.53       13.70      3.94 o 
  -6   7   5        3.87        7.42      2.13 o 
  -5   7   5        5.21        7.24      1.92 o 
  -4   7   5        3.82        3.04      1.86 o 
  -3   7   5       39.22       36.00      3.35 o 
  -2   7   5       10.00       10.62      2.28 o 
  -1   7   5       16.59       10.51      2.70 o 
   0   7   5       33.14       34.97      4.08 o 
   1   7   5       20.10       24.17      3.57 o 
   2   7   5       80.06       79.23      6.19 o 
   3   7   5       55.42       55.30      4.94 o 
   4   7   5       13.18       13.78      2.82 o 
   5   7   5       46.92       42.57      3.67 o 
   6   7   5        8.11       10.33      2.61 o 
   7   7   5        7.83       10.71      2.63 o 
   8   7   5        2.48        3.93      2.22 o 
   9   7   5        5.53        6.99      2.55 o 
  10   7   5        4.71       14.05      2.18 o 
  -8   8   5        1.31        6.36      3.75 o 
  -7   8   5        3.05        7.28      3.32 o 
  -6   8   5        2.60        2.05      1.60 o 
  -5   8   5        2.02        4.35      2.19 o 
  -4   8   5        0.98        2.75      1.92 o 
  -3   8   5       17.11       16.62      2.76 o 
  -2   8   5       10.95        9.28      2.76 o 
  -1   8   5        8.38        7.49      2.76 o 
   0   8   5       13.84       15.53      3.40 o 
   1   8   5       13.58       16.51      3.60 o 
   2   8   5       26.30       25.30      4.14 o 
   3   8   5        0.53        1.33      2.04 o 
   4   8   5       10.37        6.15      2.48 o 
   5   8   5        0.92        0.29      2.16 o 
   6   8   5        0.11        4.06      2.92 o 
   7   8   5        0.62        2.01      2.54 o 
   8   8   5        7.70       14.40      3.14 o 
  -7   9   5        1.98        6.25      3.91 o 
  -6   9   5        9.40       10.26      2.19 o 
  -5   9   5        6.67        9.49      2.21 o 
  -4   9   5        5.45        7.01      2.25 o 
  -3   9   5        4.71        7.45      2.99 o 
  -2   9   5       18.98       15.56      3.47 o 
  -1   9   5        7.13        8.37      2.95 o 
   0   9   5        3.00        4.47      3.17 o 
   1   9   5        9.43       10.95      3.78 o 
   2   9   5        1.74        3.87      3.14 o 
   3   9   5        0.36        0.44      2.45 o 
   4   9   5        2.91        2.22      2.64 o 
   5   9   5        0.08        1.37      2.48 o 
   6   9   5        3.93       10.86      3.75 o 
  -3  10   5        0.89        3.60      2.33 o 
  -2  10   5        2.25        2.60      2.33 o 
  -1  10   5        1.70        3.01      2.27 o 
   0  10   5       10.13       12.37      3.16 o 
   1  10   5        0.08        1.48      3.35 o 
   2  10   5        6.45        5.06      3.52 o 
   3  10   5        0.70        6.22      3.40 o 
   4  10   5        1.29        7.37      3.50 o 
 -13   0   6        0.03        0.80      7.07 o 
 -12   0   6        3.58       -0.17      5.71 o 
 -11   0   6        4.93        8.04      2.42 o 
 -10   0   6       11.22       17.25      2.84 o 
  -9   0   6        0.27       -0.85      1.65 o 
  -8   0   6       38.98       41.26      3.79 o 
  -7   0   6       35.20       33.19      3.38 o 
  -6   0   6      341.52      316.99      7.21 o 
  -5   0   6        2.05        5.71      1.56 o 
  -4   0   6      436.86      393.02      8.05 o 
  -3   0   6       97.61      131.92      3.34 o 
  -2   0   6      130.02      125.66      3.73 o 
  -1   0   6     1500.71     1625.06     15.03 o 
   0   0   6      597.23      539.99      6.72 o 
   1   0   6      707.98      685.82      9.71 o 
   2   0   6      104.96      107.04      3.96 o 
   3   0   6      506.33      510.90      8.84 o 
   4   0   6       31.12       40.27      3.23 o 
   5   0   6      128.40      128.80      4.70 o 
   6   0   6       54.13       53.81      5.86 o 
   7   0   6       74.21       81.20      6.42 o 
   8   0   6       88.39       84.19      6.27 o 
   9   0   6       17.88       17.81      4.11 o 
  10   0   6       73.89       84.38      8.10 o 
  11   0   6        4.16        4.06      2.78 o 
  12   0   6       10.12       13.97      3.70 o 
 -13   1   6        1.07        0.85      6.01 o 
 -12   1   6        0.41        3.01      1.96 o 
 -11   1   6        7.23        6.98      2.07 o 
 -10   1   6       21.77       22.03      2.75 o 
  -9   1   6       34.23       31.75      2.36 o 
  -8   1   6       36.91       38.58      2.45 o 
  -7   1   6       68.74       66.85      2.63 o 
  -6   1   6       76.05       73.95      2.61 o 
  -5   1   6      111.05      113.22      3.23 o 
  -4   1   6      222.97      225.64      3.99 o 
  -3   1   6      513.46      567.05      5.41 o 
  -2   1   6       98.95      101.59      2.18 o 
  -1   1   6      402.97      452.60      5.05 o 
   0   1   6      191.30      197.47      3.60 o 
   1   1   6       10.67       12.13      1.30 o 
   2   1   6      106.25      115.29      2.58 o 
   3   1   6      333.05      306.12      4.47 o 
   4   1   6      587.48      572.65      6.39 o 
   5   1   6       35.91       35.80      2.42 o 
   6   1   6       10.99       10.80      1.90 o 
   7   1   6       18.09       25.02      2.73 o 
   8   1   6       16.16       15.51      2.25 o 
   9   1   6      407.69      386.30      8.91 o 
  10   1   6        6.48        4.11      2.07 o 
  11   1   6        5.10        2.25      2.11 o 
  12   1   6        6.01        6.27      2.40 o 
  13   1   6        3.97        6.90      2.61 o 
 -13   2   6        1.72        4.09      2.33 o 
 -12   2   6        4.75        5.02      2.07 o 
 -11   2   6       10.80        8.01      2.22 o 
 -10   2   6       23.50       23.99      2.90 o 
  -9   2   6       23.59       19.11      2.81 o 
  -8   2   6       74.31       65.71      2.64 o 
  -7   2   6      357.00      319.41      5.53 o 
  -6   2   6        7.45        7.55      1.24 o 
  -5   2   6       30.55       36.57      2.25 o 
  -4   2   6      547.58      540.43      6.50 o 
  -3   2   6       45.43       42.34      2.36 o 
  -2   2   6      543.85      578.32      5.70 o 
  -1   2   6      550.19      564.38      5.77 o 
   0   2   6       33.11       41.29      2.19 o 
   1   2   6      118.81      121.77      3.02 o 
   2   2   6       17.31       15.70      1.56 o 
   3   2   6      385.00      407.25      5.79 o 
   4   2   6        6.58        5.45      1.15 o 
   5   2   6       40.45       43.87      2.76 o 
   6   2   6        8.95       11.42      1.95 o 
   7   2   6      161.60      153.25      5.32 o 
   8   2   6      195.24      177.73      5.98 o 
   9   2   6        4.73        2.84      1.59 o 
  10   2   6       19.46       19.37      2.70 o 
  11   2   6        4.66        6.50      2.04 o 
  12   2   6       17.81       20.45      3.02 o 
 -12   3   6       15.59       13.72      2.73 o 
 -11   3   6       29.07       31.09      3.28 o 
 -10   3   6       28.97       29.52      3.10 o 
  -9   3   6        5.16        7.18      2.10 o 
  -8   3   6       93.77       93.58      5.26 o 
  -7   3   6      199.15      181.70      3.94 o 
  -6   3   6      299.61      279.80      5.32 o 
  -5   3   6      127.91      137.11      3.84 o 
  -4   3   6       26.20       26.35      1.96 o 
  -3   3   6      186.00      186.76      4.06 o 
  -2   3   6      333.33      320.45      5.54 o 
  -1   3   6       77.49       86.54      2.58 o 
   0   3   6      342.16      342.70      5.12 o 
   1   3   6      126.35      113.12      3.05 o 
   2   3   6       27.03       31.95      2.13 o 
   3   3   6       73.20       77.24      2.67 o 
   4   3   6      275.42      272.66      5.98 o 
   5   3   6       15.83       19.68      2.33 o 
   6   3   6       50.50       47.01      3.61 o 
   7   3   6       40.85       44.65      3.63 o 
   8   3   6       56.51       61.86      4.44 o 
   9   3   6        1.58        1.24      1.69 o 
  10   3   6       17.78       16.87      2.92 o 
  11   3   6        8.68        7.40      2.16 o 
  12   3   6        5.18       12.51      2.99 o 
 -12   4   6       12.09       18.73      3.19 o 
 -11   4   6        7.81        5.12      2.67 o 
 -10   4   6        1.09        1.42      2.11 o 
  -9   4   6        0.91        0.83      2.04 o 
  -8   4   6       15.26       15.51      2.82 o 
  -7   4   6      166.47      150.22      4.09 o 
  -6   4   6      181.38      160.96      4.26 o 
  -5   4   6       18.38       19.88      2.05 o 
  -4   4   6       31.02       33.79      2.37 o 
  -3   4   6       58.00       43.22      2.69 o 
  -2   4   6       46.14       53.04      2.92 o 
  -1   4   6       44.34       46.01      3.05 o 
   0   4   6       45.54       47.43      2.52 o 
   1   4   6      152.68      152.54      3.76 o 
   2   4   6      308.27      282.32      5.14 o 
   3   4   6      119.06      125.37      4.37 o 
   4   4   6        8.80       11.47      1.93 o 
   5   4   6       73.97       79.11      4.18 o 
   6   4   6        3.35        3.13      1.90 o 
   7   4   6       69.34       58.51      4.80 o 
   8   4   6       78.03       63.11      4.65 o 
   9   4   6        3.52        4.40      2.01 o 
  10   4   6        0.92        3.22      1.99 o 
  11   4   6        2.48        2.43      2.02 o 
  12   4   6       13.25       25.02      2.75 o 
 -11   5   6        5.65        9.20      2.82 o 
 -10   5   6       20.63       18.22      3.16 o 
  -9   5   6        0.45        1.71      2.15 o 
  -8   5   6       30.28       32.69      4.53 o 
  -7   5   6        3.52        6.16      1.45 o 
  -6   5   6       48.41       52.45      2.96 o 
  -5   5   6       13.81       14.59      2.05 o 
  -4   5   6       55.65       55.40      3.26 o 
  -3   5   6        3.80        3.78      1.42 o 
  -2   5   6        7.08        7.69      1.65 o 
  -1   5   6       24.30       25.95      2.52 o 
   0   5   6      161.65      156.37      4.82 o 
   1   5   6      107.42      111.20      4.09 o 
   2   5   6       23.30       20.39      2.45 o 
   3   5   6       41.82       45.55      3.52 o 
   4   5   6       12.21        8.13      1.84 o 
   5   5   6       84.46       82.59      4.31 o 
   6   5   6       21.58       16.90      2.37 o 
   7   5   6       19.47       16.66      2.82 o 
   8   5   6        1.51       -0.23      1.84 o 
   9   5   6        7.91        3.76      1.92 o 
  10   5   6        0.78        2.73      2.18 o 
  11   5   6        1.36        4.95      2.27 o 
 -10   6   6        1.75        6.30      2.75 o 
  -9   6   6        5.23        9.50      2.99 o 
  -8   6   6       15.95       13.08      3.04 o 
  -7   6   6        7.99        7.70      2.87 o 
  -6   6   6       10.84       14.50      2.36 o 
  -5   6   6       17.55       17.90      2.75 o 
  -4   6   6       44.41       40.05      3.25 o 
  -3   6   6       47.36       47.16      3.52 o 
  -2   6   6        0.21       -0.54      1.44 o 
  -1   6   6       19.86       26.66      2.81 o 
   0   6   6        6.07        5.29      2.40 o 
   1   6   6       74.28       69.79      5.36 o 
   2   6   6       72.17       73.15      5.47 o 
   3   6   6       86.69       77.51      4.65 o 
   4   6   6       41.24       46.23      3.78 o 
   5   6   6       13.09       13.99      2.42 o 
   6   6   6        9.99       10.44      2.54 o 
   7   6   6        9.78       16.31      2.84 o 
   8   6   6        6.67        7.89      2.45 o 
   9   6   6        1.83        5.65      2.30 o 
  10   6   6        2.52        2.81      2.27 o 
  -9   7   6        0.86        1.37      3.61 o 
  -8   7   6        4.35        4.92      3.41 o 
  -7   7   6        4.59        4.61      3.23 o 
  -6   7   6       13.87       12.81      2.73 o 
  -5   7   6        7.50        8.69      2.36 o 
  -4   7   6        8.46        8.49      2.13 o 
  -3   7   6       70.30       73.05      4.71 o 
  -2   7   6        9.68       10.56      2.16 o 
  -1   7   6        0.15        0.85      2.05 o 
   0   7   6       25.62       27.67      3.79 o 
   1   7   6       58.19       50.79      5.14 o 
   2   7   6        6.82        9.88      2.92 o 
   3   7   6       49.31       41.92      4.59 o 
   4   7   6        9.40        8.16      2.43 o 
   5   7   6       15.94       18.46      2.76 o 
   6   7   6        0.03        1.93      2.31 o 
   7   7   6       13.82       18.40      3.37 o 
   8   7   6        4.22        5.23      2.58 o 
   9   7   6        2.94        7.15      2.55 o 
  -8   8   6        0.92       -1.57      3.44 o 
  -7   8   6        8.07       11.10      3.94 o 
  -6   8   6        1.13        2.66      2.13 o 
  -5   8   6        6.80        8.16      2.57 o 
  -4   8   6       33.40       30.85      3.37 o 
  -3   8   6       12.64       10.70      3.22 o 
  -2   8   6       44.39       41.18      4.71 o 
  -1   8   6       20.61       20.56      3.63 o 
   0   8   6        6.05        4.68      2.76 o 
   1   8   6       20.18       18.75      3.57 o 
   2   8   6        5.18        9.17      3.05 o 
   3   8   6       16.78       19.23      3.60 o 
   4   8   6        3.96        4.28      2.54 o 
   5   8   6        0.28        3.67      2.48 o 
   6   8   6        5.73        6.77      3.72 o 
   7   8   6        1.73        2.15      3.08 o 
   8   8   6        2.57       14.25      2.79 o 
  -7   9   6        1.46        2.60      4.53 o 
  -6   9   6        1.48        5.17      2.02 o 
  -5   9   6        0.71        0.51      2.67 o 
  -4   9   6        6.65       10.05      3.52 o 
  -3   9   6        7.19       11.31      3.31 o 
  -2   9   6       11.04        9.17      3.37 o 
  -1   9   6       17.69       16.51      3.75 o 
   0   9   6        2.26        1.71      3.05 o 
   1   9   6        4.26        5.80      3.28 o 
   2   9   6       11.04       11.44      3.55 o 
   3   9   6        5.72        7.98      3.08 o 
   4   9   6        0.49        1.37      2.72 o 
   5   9   6        1.94        6.48      3.23 o 
  -3  10   6        0.12        4.73      5.42 o 
  -2  10   6        3.82        2.31      5.30 o 
  -1  10   6        4.87       20.53      6.54 o 
   0  10   6        6.99       13.99      5.03 o 
   1  10   6        8.76        8.93      7.76 o 
 -12   0   7        0.35       -3.60      5.11 o 
 -11   0   7        1.19        3.85      1.84 o 
 -10   0   7        5.36        9.37      2.52 o 
  -9   0   7        3.04        4.35      2.10 o 
  -8   0   7        1.26        4.38      1.90 o 
  -7   0   7        1.37        1.84      1.50 o 
  -6   0   7       38.20       34.11      3.99 o 
  -5   0   7      102.72      105.76      5.29 o 
  -4   0   7      200.83      208.68      7.51 o 
  -3   0   7        6.41        9.37      1.56 o 
  -2   0   7     2573.66     2794.93     21.92 o 
  -1   0   7     4182.78     4578.46     31.04 o 
   0   0   7        1.58        4.32      0.92 o 
   1   0   7        7.65        7.39      1.74 o 
   2   0   7       50.96       53.84      3.82 o 
   3   0   7        0.13       -0.45      1.24 o 
   4   0   7       82.36       89.02      4.18 o 
   5   0   7        3.98        2.16      2.82 o 
   6   0   7      103.70       90.85      7.13 o 
   7   0   7       47.91       37.74      5.45 o 
   8   0   7       13.12       14.23      3.75 o 
   9   0   7        0.37        3.10      2.49 o 
  10   0   7        8.87        5.98      3.53 o 
  11   0   7        0.06        3.34      3.32 o 
  12   0   7        4.02       18.28      4.18 o 
 -13   1   7        1.67        0.71      5.85 o 
 -12   1   7        0.98        3.17      2.15 o 
 -11   1   7        1.33        4.37      1.83 o 
 -10   1   7        3.10        2.39      2.11 o 
  -9   1   7       12.00       13.34      1.77 o 
  -8   1   7       21.29       24.65      2.08 o 
  -7   1   7        6.42        6.95      1.42 o 
  -6   1   7      118.88      103.31      3.49 o 
  -5   1   7       53.18       54.25      2.63 o 
  -4   1   7      137.22      134.99      3.85 o 
  -3   1   7      188.84      197.83      3.87 o 
  -2   1   7     2038.66     2110.52     11.62 o 
  -1   1   7     1233.16     1262.32      9.23 o 
   0   1   7       24.14       27.36      1.86 o 
   1   1   7        6.44        4.65      0.76 o 
   2   1   7      187.50      198.56      3.55 o 
   3   1   7      402.60      414.99      5.59 o 
   4   1   7      459.83      449.05      6.00 o 
   5   1   7       32.49       29.88      2.45 o 
   6   1   7      115.44      114.42      4.47 o 
   7   1   7       55.93       52.25      4.09 o 
   8   1   7      109.67       97.54      4.58 o 
   9   1   7       46.11       47.15      4.50 o 
  10   1   7       24.54       23.08      3.19 o 
  11   1   7       17.21       18.20      2.98 o 
  12   1   7        0.89        2.61      2.33 o 
 -13   2   7        0.20        8.88      2.31 o 
 -12   2   7        4.45        5.82      2.25 o 
 -11   2   7       33.09       32.07      3.34 o 
 -10   2   7       26.58       21.51      3.04 o 
  -9   2   7        4.81        6.03      2.36 o 
  -8   2   7       26.24       28.01      2.28 o 
  -7   2   7       73.90       64.99      2.90 o 
  -6   2   7       83.65       71.71      2.96 o 
  -5   2   7      103.13       96.06      3.43 o 
  -4   2   7      550.13      575.22      8.50 o 
  -3   2   7       86.01       73.90      2.76 o 
  -2   2   7      549.69      561.29      6.41 o 
  -1   2   7      434.38      440.83      5.41 o 
   0   2   7      140.59      148.84      3.44 o 
   1   2   7       14.87       16.99      1.63 o 
   2   2   7        6.80        9.25      1.45 o 
   3   2   7      188.06      173.21      4.12 o 
   4   2   7      121.43      122.56      3.81 o 
   5   2   7       41.67       42.01      2.90 o 
   6   2   7        4.40        6.22      1.66 o 
   7   2   7       64.70       60.44      4.34 o 
   8   2   7        0.71       -0.57      1.65 o 
   9   2   7       88.83       90.25      5.45 o 
  10   2   7        8.38        7.05      2.07 o 
  11   2   7        1.34        1.53      2.11 o 
  12   2   7       10.85       13.88      2.64 o 
 -12   3   7       16.34       16.07      3.01 o 
 -11   3   7       14.58       16.90      2.96 o 
 -10   3   7        9.24        6.37      2.36 o 
  -9   3   7       55.24       48.99      4.52 o 
  -8   3   7       15.80       15.51      2.70 o 
  -7   3   7      238.74      231.14      4.92 o 
  -6   3   7      232.60      219.75      4.83 o 
  -5   3   7       56.54       55.58      2.98 o 
  -4   3   7        9.62       11.21      1.47 o 
  -3   3   7       87.37       90.09      3.05 o 
  -2   3   7       26.49       30.02      2.24 o 
  -1   3   7       13.99       16.39      1.62 o 
   0   3   7      201.45      193.39      4.20 o 
   1   3   7       84.55       79.78      2.84 o 
   2   3   7      234.35      245.30      4.79 o 
   3   3   7      169.28      168.22      4.26 o 
   4   3   7        2.96        2.27      1.56 o 
   5   3   7       75.15       81.47      3.93 o 
   6   3   7       25.24       29.25      3.02 o 
   7   3   7       77.56       80.40      5.11 o 
   8   3   7       15.87       19.52      2.67 o 
   9   3   7        9.31       10.82      2.33 o 
  10   3   7       12.40       12.04      2.45 o 
  11   3   7       11.41       18.05      2.66 o 
  12   3   7        1.26        7.15      3.08 o 
 -12   4   7        0.65       14.31      7.95 o 
 -11   4   7        4.38        5.56      2.58 o 
 -10   4   7        7.61        7.84      2.34 o 
  -9   4   7       28.83       28.79      3.61 o 
  -8   4   7       15.34       14.20      2.82 o 
  -7   4   7       14.17       17.77      1.96 o 
  -6   4   7      408.02      385.74      7.07 o 
  -5   4   7       12.15        9.91      1.81 o 
  -4   4   7       59.27       60.47      2.99 o 
  -3   4   7       10.78       10.23      1.71 o 
  -2   4   7      146.57      138.42      4.31 o 
  -1   4   7      265.40      268.64      6.01 o 
   0   4   7       23.14       20.39      2.33 o 
   1   4   7      101.70       93.98      3.20 o 
   2   4   7        2.77        3.01      1.33 o 
   3   4   7        3.69        3.26      1.66 o 
   4   4   7       48.71       50.43      3.70 o 
   5   4   7        2.05        2.04      1.63 o 
   6   4   7       43.86       50.23      4.61 o 
   7   4   7       63.92       58.42      4.44 o 
   8   4   7       60.18       67.51      4.95 o 
   9   4   7       14.50       10.68      2.42 o 
  10   4   7       24.95       27.45      3.26 o 
  11   4   7        7.95        8.14      2.45 o 
 -11   5   7        6.04        9.18      5.95 o 
 -10   5   7        3.76        4.80      2.48 o 
  -9   5   7        6.65        5.56      2.69 o 
  -8   5   7       10.19        5.23      2.75 o 
  -7   5   7       28.72       26.75      2.48 o 
  -6   5   7        1.02        2.07      1.45 o 
  -5   5   7       99.07       95.97      4.31 o 
  -4   5   7       28.45       27.04      2.60 o 
  -3   5   7       19.29       17.33      2.16 o 
  -2   5   7       36.95       36.12      2.96 o 
  -1   5   7       28.65       30.86      2.82 o 
   0   5   7       43.28       49.93      3.60 o 
   1   5   7       85.94       84.29      3.99 o 
   2   5   7       24.30       24.82      2.69 o 
   3   5   7       10.01        5.95      1.90 o 
   4   5   7       60.81       54.99      3.85 o 
   5   5   7       38.89       36.53      3.43 o 
   6   5   7       41.79       42.51      4.34 o 
   7   5   7       31.51       35.45      4.05 o 
   8   5   7        6.11        4.55      2.08 o 
   9   5   7       21.94       23.61      3.17 o 
  10   5   7        5.96        9.71      2.30 o 
  11   5   7        0.50        5.29      2.87 o 
 -10   6   7        2.97        5.66      3.53 o 
  -9   6   7        3.49        3.91      2.63 o 
  -8   6   7        2.37        5.68      2.98 o 
  -7   6   7        0.21        1.93      2.51 o 
  -6   6   7       30.38       36.16      3.53 o 
  -5   6   7       57.70       55.11      4.40 o 
  -4   6   7       13.12       14.22      2.24 o 
  -3   6   7       10.76        9.08      2.07 o 
  -2   6   7       11.68        9.08      2.04 o 
  -1   6   7       15.83       20.65      2.57 o 
   0   6   7       17.02       18.05      3.23 o 
   1   6   7       26.20       31.15      3.81 o 
   2   6   7       74.87       72.47      5.73 o 
   3   6   7       62.30       55.92      5.06 o 
   4   6   7       15.10       14.46      2.34 o 
   5   6   7        2.02        2.86      1.90 o 
   6   6   7        8.15        2.57      2.22 o 
   7   6   7        0.11       -1.92      1.92 o 
   8   6   7        2.20        3.35      2.34 o 
   9   6   7        2.35        1.62      2.15 o 
  10   6   7        0.93        2.15      2.40 o 
  -9   7   7        7.28       10.98      5.39 o 
  -8   7   7        3.84        5.11      3.60 o 
  -7   7   7        0.54       -3.60      3.60 o 
  -6   7   7        3.58        5.39      2.24 o 
  -5   7   7       18.28       26.59      3.35 o 
  -4   7   7        1.03        2.28      2.21 o 
  -3   7   7       26.04       21.69      2.89 o 
  -2   7   7       13.59       18.46      2.64 o 
  -1   7   7       26.23       25.62      3.94 o 
   0   7   7       11.73       16.65      3.40 o 
   1   7   7       16.90       18.73      3.46 o 
   2   7   7      115.99      100.70      7.07 o 
   3   7   7       25.95       28.57      4.03 o 
   4   7   7       19.49       22.70      3.70 o 
   5   7   7       17.49       20.23      3.49 o 
   6   7   7        2.54        2.34      2.19 o 
   7   7   7        4.23        5.85      2.54 o 
   8   7   7        4.11        3.46      2.37 o 
   9   7   7        0.86        2.92      2.25 o 
  -7   8   7        7.26        9.91      4.11 o 
  -6   8   7        2.55        2.90      2.34 o 
  -5   8   7        6.29        8.73      2.60 o 
  -4   8   7        6.19        6.77      2.52 o 
  -3   8   7       15.62       11.86      2.98 o 
  -2   8   7        3.06        7.16      2.89 o 
  -1   8   7       14.09       16.00      3.16 o 
   0   8   7       19.01       14.59      3.57 o 
   1   8   7        0.14        1.36      2.69 o 
   2   8   7        5.57        4.15      2.81 o 
   3   8   7       12.73       13.96      3.60 o 
   4   8   7       24.80       17.61      3.58 o 
   5   8   7       20.85       26.86      3.99 o 
   6   8   7        7.91        7.34      3.87 o 
   7   8   7       10.34        9.18      3.63 o 
  -6   9   7        0.21        2.58      2.42 o 
  -5   9   7        2.68        6.69      2.87 o 
  -4   9   7        1.32       -0.12      3.14 o 
  -3   9   7        0.02        5.02      3.02 o 
  -2   9   7       10.94       15.29      3.76 o 
  -1   9   7        4.23        2.81      2.89 o 
   0   9   7        2.70        6.09      3.41 o 
   1   9   7        2.97        5.73      3.20 o 
   2   9   7       21.30       25.11      4.38 o 
   3   9   7        9.22        9.52      3.57 o 
   4   9   7        0.98        4.67      2.92 o 
   5   9   7        1.93        1.13      4.46 o 
  -3  10   7        0.02        7.46      5.39 o 
  -2  10   7        0.06        4.00      5.33 o 
 -12   0   8        0.38        1.90      5.97 o 
 -11   0   8       34.17       41.00      4.02 o 
 -10   0   8       22.60       25.11      3.47 o 
  -9   0   8       10.35       17.21      3.35 o 
  -8   0   8       39.57       42.71      4.71 o 
  -7   0   8        3.05        5.08      2.27 o 
  -6   0   8       36.85       45.82      4.73 o 
  -5   0   8      229.43      227.64      8.44 o 
  -4   0   8       49.87       51.21      4.46 o 
  -3   0   8      685.38      659.35     14.43 o 
  -2   0   8      388.15      314.98      6.92 o 
  -1   0   8      112.52      117.04      3.66 o 
   0   0   8      336.49      368.78      6.21 o 
   1   0   8      113.91      118.39      4.67 o 
   2   0   8      143.09      132.03      5.03 o 
   3   0   8      165.84      180.75      6.62 o 
   4   0   8        5.56        7.33      2.15 o 
   5   0   8      447.13      421.50     13.97 o 
   6   0   8        3.48        9.97      3.72 o 
   7   0   8      164.64      158.10      9.25 o 
   8   0   8        4.99        5.48      2.72 o 
   9   0   8        6.48        7.63      3.34 o 
  10   0   8        0.00        4.47      3.08 o 
  11   0   8        2.33        5.86      3.67 o 
  12   0   8        0.28       -2.08      3.10 o 
 -12   1   8        0.10       -0.39      2.36 o 
 -11   1   8        0.30        1.30      2.19 o 
 -10   1   8       77.93       80.73      5.47 o 
  -9   1   8       23.88       16.99      2.18 o 
  -8   1   8        4.70        6.53      1.68 o 
  -7   1   8       24.55       21.75      2.27 o 
  -6   1   8       59.24       52.84      3.04 o 
  -5   1   8       72.52       64.44      3.11 o 
  -4   1   8       37.24       36.98      2.76 o 
  -3   1   8      111.02      112.83      2.95 o 
  -2   1   8      320.00      315.23      4.23 o 
  -1   1   8      467.85      458.10      5.92 o 
   0   1   8      454.26      479.02      6.45 o 
   1   1   8      983.53      997.46      9.76 o 
   2   1   8       10.27       11.21      1.21 o 
   3   1   8        4.46        4.92      1.09 o 
   4   1   8      291.81      283.37      4.94 o 
   5   1   8      333.65      326.15      6.30 o 
   6   1   8       74.18       76.42      4.49 o 
   7   1   8      192.17      182.32      6.92 o 
   8   1   8       87.14       97.42      5.83 o 
   9   1   8        7.75        8.57      2.49 o 
  10   1   8        3.04        6.30      2.39 o 
  11   1   8        3.79        7.34      2.64 o 
  12   1   8        3.98        5.66      3.23 o 
 -12   2   8        2.65        0.95      2.13 o 
 -11   2   8       29.15       25.20      3.53 o 
 -10   2   8       62.10       65.11      5.68 o 
  -9   2   8       39.93       33.29      4.00 o 
  -8   2   8        6.36        4.50      1.45 o 
  -7   2   8       15.92       18.90      2.08 o 
  -6   2   8       38.90       42.55      2.90 o 
  -5   2   8       10.73       12.45      1.68 o 
  -4   2   8      128.11      137.62      3.97 o 
  -3   2   8       28.17       25.45      2.07 o 
  -2   2   8       45.72       51.97      2.87 o 
  -1   2   8      327.51      351.01      5.09 o 
   0   2   8     1927.15     1936.60     14.00 o 
   1   2   8      133.85      147.42      3.85 o 
   2   2   8       95.47      106.26      3.44 o 
   3   2   8        4.23        4.15      1.30 o 
   4   2   8       10.35        8.63      1.62 o 
   5   2   8        2.42        2.22      1.31 o 
   6   2   8       10.26        8.70      2.07 o 
   7   2   8       59.32       68.70      4.74 o 
   8   2   8        2.77        3.53      1.83 o 
   9   2   8       32.60       36.35      4.14 o 
  10   2   8        0.68        2.72      2.19 o 
  11   2   8       38.58       37.54      4.18 o 
 -12   3   8        4.23        5.86      2.69 o 
 -11   3   8       18.40       21.06      3.49 o 
 -10   3   8        6.12        7.55      2.58 o 
  -9   3   8       11.81        7.70      2.36 o 
  -8   3   8       21.66       29.29      2.39 o 
  -7   3   8       19.85       20.94      2.13 o 
  -6   3   8      177.73      167.47      4.65 o 
  -5   3   8       58.45       57.34      3.26 o 
  -4   3   8       78.56       70.23      3.61 o 
  -3   3   8      117.60      104.32      3.40 o 
  -2   3   8       21.54       22.43      2.04 o 
  -1   3   8      144.99      130.87      4.76 o 
   0   3   8      105.31      114.02      3.61 o 
   1   3   8      105.31      106.97      3.38 o 
   2   3   8      319.95      301.95      5.62 o 
   3   3   8      127.11      122.42      4.44 o 
   4   3   8        6.57        8.07      1.96 o 
   5   3   8        6.82        8.64      1.68 o 
   6   3   8        6.54        7.55      1.83 o 
   7   3   8       53.31       59.41      4.50 o 
   8   3   8       34.11       33.14      3.90 o 
   9   3   8        3.58        1.99      2.33 o 
  10   3   8       18.04       24.65      3.85 o 
  11   3   8        4.27        7.13      2.73 o 
 -11   4   8        0.06       -2.31      2.31 o 
 -10   4   8       16.70       14.20      3.17 o 
  -9   4   8        1.57        2.54      2.28 o 
  -8   4   8       36.08       31.16      3.79 o 
  -7   4   8       11.25        7.51      1.60 o 
  -6   4   8       34.11       37.95      3.13 o 
  -5   4   8      184.86      180.26      5.54 o 
  -4   4   8      138.28      140.63      4.94 o 
  -3   4   8       67.73       79.76      3.67 o 
  -2   4   8       10.68       10.06      1.78 o 
  -1   4   8      172.05      173.27      5.00 o 
   0   4   8       94.72       83.49      4.15 o 
   1   4   8       67.03       64.88      3.29 o 
   2   4   8      275.24      253.02      5.35 o 
   3   4   8       93.35       92.50      4.82 o 
   4   4   8       24.14       21.80      2.79 o 
   5   4   8       36.83       40.12      3.49 o 
   6   4   8       60.72       58.91      5.06 o 
   7   4   8       53.43       54.70      4.49 o 
   8   4   8        5.46        4.44      2.31 o 
   9   4   8        2.34        7.60      2.48 o 
  10   4   8        0.15        2.11      2.30 o 
  11   4   8        9.65        9.61      3.26 o 
 -11   5   8        2.57       -6.42      6.93 o 
 -10   5   8        0.34        1.71      2.43 o 
  -9   5   8        6.35        9.21      2.96 o 
  -8   5   8        1.34        0.53      2.45 o 
  -7   5   8       57.49       64.04      3.58 o 
  -6   5   8       47.98       50.56      3.58 o 
  -5   5   8       34.22       39.70      3.47 o 
  -4   5   8       14.87       17.15      2.69 o 
  -3   5   8      156.44      157.70      5.44 o 
  -2   5   8        3.49        3.37      1.48 o 
  -1   5   8       20.81       19.90      2.37 o 
   0   5   8       33.08       28.57      3.01 o 
   1   5   8       34.72       32.81      3.88 o 
   2   5   8       37.38       38.52      4.24 o 
   3   5   8       93.72       84.52      4.50 o 
   4   5   8       16.46       21.30      2.79 o 
   5   5   8       25.40       25.17      2.89 o 
   6   5   8        4.01        2.43      2.04 o 
   7   5   8        3.76        2.82      2.30 o 
   8   5   8        2.30        1.01      2.11 o 
   9   5   8        7.96       11.33      3.02 o 
  10   5   8        5.91        6.98      2.79 o 
 -10   6   8        4.15        5.12      5.08 o 
  -9   6   8        1.18        3.47      3.20 o 
  -8   6   8       16.86       19.64      4.47 o 
  -7   6   8        2.84        1.16      1.66 o 
  -6   6   8       19.93       20.42      2.86 o 
  -5   6   8        2.77        2.75      2.04 o 
  -4   6   8        8.56        6.87      2.31 o 
  -3   6   8       26.44       23.32      2.76 o 
  -2   6   8        8.99        9.85      2.19 o 
  -1   6   8        9.34       11.31      2.10 o 
   0   6   8        6.00        8.61      2.67 o 
   1   6   8       57.46       59.52      5.29 o 
   2   6   8       48.64       43.40      4.64 o 
   3   6   8       26.41       30.89      4.09 o 
   4   6   8       21.81       23.97      3.63 o 
   5   6   8        6.06        7.01      2.16 o 
   6   6   8        4.29        5.29      2.57 o 
   7   6   8       16.72       20.53      3.63 o 
   8   6   8        6.03       11.01      2.87 o 
   9   6   8        1.59        3.44      2.55 o 
  -8   7   8        0.00        0.45      4.61 o 
  -7   7   8        1.40        2.49      4.14 o 
  -6   7   8        0.26        3.60      2.28 o 
  -5   7   8       24.63       26.62      3.40 o 
  -4   7   8        0.96        1.06      2.08 o 
  -3   7   8        3.08        4.79      2.07 o 
  -2   7   8       18.46       18.22      2.63 o 
  -1   7   8        1.09       -0.15      2.05 o 
   0   7   8       49.41       50.62      5.27 o 
   1   7   8        2.65        4.80      2.70 o 
   2   7   8       17.85       26.66      4.14 o 
   3   7   8       21.89       22.06      3.81 o 
   4   7   8        9.78       10.00      3.17 o 
   5   7   8       64.97       70.35      6.21 o 
   6   7   8        4.28        2.31      3.64 o 
   7   7   8        0.66       -0.66      2.55 o 
   8   7   8        3.06        3.58      2.61 o 
  -7   8   8        0.42        7.31      3.72 o 
  -6   8   8        1.18        3.31      2.78 o 
  -5   8   8        1.75        4.20      2.60 o 
  -4   8   8        3.63        2.99      2.42 o 
  -3   8   8        6.70        7.37      2.87 o 
  -2   8   8        1.68        2.66      2.57 o 
  -1   8   8        7.14        6.22      2.64 o 
   0   8   8        3.46        1.24      2.78 o 
   1   8   8        0.35        0.66      2.73 o 
   2   8   8       13.61       15.70      3.70 o 
   3   8   8       16.73       23.99      4.17 o 
   4   8   8       28.96       28.60      4.56 o 
   5   8   8        0.93        2.76      2.70 o 
   6   8   8        2.68        0.62      3.61 o 
  -6   9   8        0.06       10.91      4.52 o 
  -5   9   8        2.64        9.31      2.67 o 
  -4   9   8        0.85        6.72      3.61 o 
  -3   9   8        0.17        1.33      2.75 o 
  -2   9   8        1.44        4.31      3.16 o 
  -1   9   8        6.12        7.05      3.22 o 
   0   9   8        3.08        6.66      3.25 o 
   1   9   8        7.71       16.96      4.05 o 
   2   9   8       17.88       26.18      4.53 o 
   3   9   8        2.21        3.84      3.32 o 
   4   9   8        4.13        6.83      5.15 o 
   5   9   8        3.33        9.00      5.44 o 
 -11   0   9        9.57       16.18      2.93 o 
 -10   0   9        0.30        1.18      2.15 o 
  -9   0   9        1.18        5.33      2.67 o 
  -8   0   9       53.64       53.05      5.71 o 
  -7   0   9       50.04       64.37      6.16 o 
  -6   0   9        5.40        6.50      2.18 o 
  -5   0   9       81.68       68.05      4.97 o 
  -4   0   9       53.95       58.98      5.17 o 
  -3   0   9       20.69       22.28      3.69 o 
  -2   0   9      257.54      240.80      6.47 o 
  -1   0   9        0.11        1.13      1.13 o 
   0   0   9      166.60      185.93      4.88 o 
   1   0   9        1.30        0.95      1.60 o 
   2   0   9        2.82       -0.09      1.72 o 
   3   0   9      216.64      202.65      6.80 o 
   4   0   9       29.80       30.38      3.67 o 
   5   0   9       11.45        5.03      3.25 o 
   6   0   9      155.29      150.51      9.37 o 
   7   0   9      520.55      502.57     16.99 o 
   8   0   9       72.56       69.19      8.17 o 
   9   0   9        1.40        3.60      3.13 o 
  10   0   9       11.41        9.06      4.20 o 
  11   0   9        2.04        3.19      3.90 o 
 -12   1   9        1.89       14.77      2.79 o 
 -11   1   9        1.07        2.43      2.72 o 
 -10   1   9       16.81       23.69      2.33 o 
  -9   1   9       74.85       73.75      3.94 o 
  -8   1   9      114.67      111.12      4.24 o 
  -7   1   9       46.37       48.82      3.49 o 
  -6   1   9       51.19       51.50      3.58 o 
  -5   1   9       46.69       56.12      4.05 o 
  -4   1   9       43.88       44.56      3.58 o 
  -3   1   9        7.85       10.24      1.81 o 
  -2   1   9      108.06       85.64      3.11 o 
  -1   1   9      223.71      191.53      3.90 o 
   0   1   9      228.24      223.85      4.71 o 
   1   1   9      180.65      172.23      4.28 o 
   2   1   9      102.46      108.21      3.57 o 
   3   1   9       15.77       14.06      1.83 o 
   4   1   9        7.35        9.03      1.72 o 
   5   1   9      101.30       90.74      4.37 o 
   6   1   9      120.79      127.17      6.04 o 
   7   1   9       38.79       42.13      4.46 o 
   8   1   9       14.65       16.30      2.98 o 
   9   1   9       38.83       41.21      4.56 o 
  10   1   9        2.05        3.08      2.30 o 
  11   1   9        2.69        4.08      2.52 o 
 -12   2   9        2.76        1.65      2.49 o 
 -11   2   9       13.41        9.21      2.61 o 
 -10   2   9       47.63       59.19      5.21 o 
  -9   2   9       30.80       38.23      2.86 o 
  -8   2   9       24.07       25.45      2.46 o 
  -7   2   9       68.98       70.70      3.57 o 
  -6   2   9       53.23       56.18      3.50 o 
  -5   2   9       64.08       69.73      3.75 o 
  -4   2   9      111.53      104.60      4.08 o 
  -3   2   9       95.38      102.12      4.03 o 
  -2   2   9      114.62      116.12      3.60 o 
  -1   2   9       69.48       73.60      3.58 o 
   0   2   9      146.63      155.20      4.00 o 
   1   2   9      356.16      354.43      6.21 o 
   2   2   9      323.21      306.80      5.89 o 
   3   2   9       14.00       17.24      2.01 o 
   4   2   9       60.52       65.71      4.18 o 
   5   2   9       19.01       21.21      2.76 o 
   6   2   9       49.94       49.94      4.74 o 
   7   2   9       53.88       51.00      4.80 o 
   8   2   9       36.16       35.08      4.11 o 
   9   2   9       24.77       21.90      3.58 o 
  10   2   9        3.30        6.13      2.57 o 
  11   2   9        7.99        9.71      3.04 o 
 -12   3   9        0.65        9.43      6.21 o 
 -11   3   9        4.38        7.98      2.72 o 
 -10   3   9        1.92        4.09      2.46 o 
  -9   3   9       14.35       16.09      2.72 o 
  -8   3   9       10.52       11.47      1.81 o 
  -7   3   9       19.20       18.51      2.25 o 
  -6   3   9       54.93       56.00      3.63 o 
  -5   3   9       25.51       22.54      2.55 o 
  -4   3   9      219.51      214.33      6.03 o 
  -3   3   9       15.62       15.71      1.89 o 
  -2   3   9       60.98       69.20      3.63 o 
  -1   3   9       12.66       15.60      2.15 o 
   0   3   9      136.59      124.11      4.56 o 
   1   3   9      281.36      272.88      5.63 o 
   2   3   9      352.98      326.34      6.48 o 
   3   3   9       23.60       23.60      2.76 o 
   4   3   9       64.85       64.53      4.37 o 
   5   3   9      155.06      150.88      5.41 o 
   6   3   9      124.01      122.06      6.10 o 
   7   3   9        9.53        5.39      2.40 o 
   8   3   9       46.68       40.44      4.58 o 
   9   3   9       18.39       22.34      3.41 o 
  10   3   9        4.16        1.36      2.54 o 
  11   3   9        2.18       16.13      3.64 o 
 -11   4   9        0.29       -5.45      5.45 o 
 -10   4   9        8.50       10.94      3.25 o 
  -9   4   9       16.50       19.67      3.61 o 
  -8   4   9       20.74       25.56      4.06 o 
  -7   4   9        0.60        1.63      1.44 o 
  -6   4   9       88.95       88.96      4.32 o 
  -5   4   9      177.38      165.69      5.53 o 
  -4   4   9       24.80       21.59      2.58 o 
  -3   4   9      180.59      158.39      5.02 o 
  -2   4   9       12.24       11.84      1.96 o 
  -1   4   9       18.85       16.93      2.30 o 
   0   4   9       38.10       40.17      3.34 o 
   1   4   9        3.62        3.11      1.84 o 
   2   4   9      160.20      164.92      5.47 o 
   3   4   9       31.67       34.13      3.31 o 
   4   4   9       21.11       21.68      2.81 o 
   5   4   9        0.52        2.81      1.80 o 
   6   4   9       12.36       13.64      2.86 o 
   7   4   9       37.22       34.16      4.09 o 
   8   4   9        1.08        2.22      2.48 o 
   9   4   9        2.36        7.49      2.61 o 
  10   4   9        1.23        1.24      2.69 o 
 -10   5   9        1.23        3.84      2.67 o 
  -9   5   9        5.29        9.96      3.23 o 
  -8   5   9        2.81        3.88      2.66 o 
  -7   5   9        3.88        4.11      1.78 o 
  -6   5   9        7.79        8.57      2.08 o 
  -5   5   9       76.12       65.46      3.94 o 
  -4   5   9      125.43      107.15      5.33 o 
  -3   5   9       74.38       74.85      4.23 o 
  -2   5   9       29.25       34.31      3.17 o 
  -1   5   9       33.66       35.79      3.14 o 
   0   5   9       36.77       34.06      3.28 o 
   1   5   9      160.17      136.21      6.39 o 
   2   5   9        2.16        3.88      2.36 o 
   3   5   9       55.69       52.10      5.03 o 
   4   5   9       21.29       24.31      3.11 o 
   5   5   9       73.16       74.47      4.95 o 
   6   5   9       17.18       14.53      3.17 o 
   7   5   9        3.73        5.42      2.43 o 
   8   5   9        0.23       -0.95      2.16 o 
   9   5   9        0.21       -0.85      2.37 o 
  -9   6   9        0.07        1.93      3.57 o 
  -8   6   9        0.72       -0.44      3.28 o 
  -7   6   9        3.97        3.35      1.80 o 
  -6   6   9        5.26        4.29      1.92 o 
  -5   6   9        8.38       14.11      2.63 o 
  -4   6   9        0.26        1.51      2.07 o 
  -3   6   9       20.12       23.87      2.89 o 
  -2   6   9       31.38       29.93      3.11 o 
  -1   6   9        8.40        9.34      2.19 o 
   0   6   9       89.45       97.47      6.84 o 
   1   6   9        7.27        5.60      2.67 o 
   2   6   9        0.59       -0.97      2.18 o 
   3   6   9       32.19       31.50      4.32 o 
   4   6   9       10.65        7.02      2.90 o 
   5   6   9        0.97       -0.02      2.48 o 
   6   6   9       26.12       28.35      3.96 o 
   7   6   9        5.32        5.38      2.63 o 
   8   6   9        2.80        0.00      2.61 o 
   9   6   9        2.04       11.72      4.95 o 
  -7   7   9        3.36        1.34      4.43 o 
  -6   7   9        0.29        5.73      2.49 o 
  -5   7   9        0.18        4.12      2.28 o 
  -4   7   9       11.44        8.07      2.45 o 
  -3   7   9       17.47       13.87      2.48 o 
  -2   7   9       12.42       10.91      2.57 o 
  -1   7   9        4.78        3.13      2.28 o 
   0   7   9        3.55        5.02      2.86 o 
   1   7   9        7.45        8.57      3.20 o 
   2   7   9        6.58       11.33      3.40 o 
   3   7   9        1.98        1.80      2.93 o 
   4   7   9        0.25        1.21      2.79 o 
   5   7   9        4.91        7.92      2.90 o 
   6   7   9        6.62        3.96      3.23 o 
   7   7   9       10.15        9.61      3.94 o 
   8   7   9        2.87        9.56      4.91 o 
  -6   8   9        0.13       -0.56      2.73 o 
  -5   8   9        0.05        1.57      2.55 o 
  -4   8   9        1.41       -0.63      2.25 o 
  -3   8   9        0.89       -0.18      3.23 o 
  -2   8   9        9.81       12.10      3.34 o 
  -1   8   9        7.69        6.53      2.98 o 
   0   8   9        0.88        1.39      2.96 o 
   1   8   9        4.66        9.56      3.28 o 
   2   8   9        2.18        1.19      2.70 o 
   3   8   9        3.84        8.50      3.55 o 
   4   8   9        0.04       -2.98      3.01 o 
   5   8   9        8.84        7.87      3.23 o 
  -3   9   9        0.32       -2.95      3.37 o 
  -2   9   9        0.83       -1.69      2.81 o 
  -1   9   9        1.00        2.01      3.02 o 
   0   9   9        0.53       -1.34      3.32 o 
   1   9   9        1.42        0.56      3.38 o 
   2   9   9        0.36        2.49      3.25 o 
 -11   0  10       13.40       17.66      3.10 o 
 -10   0  10        0.27        1.92      2.40 o 
  -9   0  10       50.43       50.32      5.59 o 
  -8   0  10        9.41        9.11      3.19 o 
  -7   0  10      315.90      284.97     10.62 o 
  -6   0  10       87.23       79.13      6.34 o 
  -5   0  10       46.56       50.11      5.71 o 
  -4   0  10       23.74       25.51      4.20 o 
  -3   0  10        4.51        4.77      2.60 o 
  -2   0  10      729.61      733.43     13.63 o 
  -1   0  10      472.19      466.97      8.37 o 
   0   0  10       11.49       16.86      2.75 o 
   1   0  10       26.97       37.40      3.90 o 
   2   0  10      141.64      145.66      6.00 o 
   3   0  10      252.97      236.75      7.67 o 
   4   0  10      183.81      164.78      6.65 o 
   5   0  10       23.66       22.66      5.09 o 
   6   0  10      330.11      322.61     14.02 o 
   7   0  10       23.35       32.13      6.07 o 
   8   0  10        9.57       11.10      4.67 o 
   9   0  10       28.77       32.48      6.15 o 
  10   0  10        3.62        2.08      3.08 o 
 -12   1  10        1.94        9.23      2.60 o 
 -11   1  10        9.92       16.93      3.55 o 
 -10   1  10        6.80       14.58      2.25 o 
  -9   1  10       14.84       17.22      2.43 o 
  -8   1  10       48.44       45.18      3.85 o 
  -7   1  10      172.21      155.70      5.60 o 
  -6   1  10       83.56       76.33      4.46 o 
  -5   1  10       12.72       10.91      2.13 o 
  -4   1  10       28.63       29.53      2.84 o 
  -3   1  10      120.79      115.08      4.41 o 
  -2   1  10      107.60      100.79      4.12 o 
  -1   1  10       48.76       47.86      2.78 o 
   0   1  10        9.02       10.45      1.65 o 
   1   1  10       19.16       21.84      2.24 o 
   2   1  10       34.47       34.47      2.73 o 
   3   1  10       30.61       36.84      2.84 o 
   4   1  10      114.59      114.36      4.70 o 
   5   1  10       75.92       73.93      5.83 o 
   6   1  10      114.61      115.68      7.10 o 
   7   1  10       23.22       24.91      3.70 o 
   8   1  10       50.93       58.90      5.57 o 
   9   1  10       51.50       60.27      5.66 o 
  10   1  10       10.77       12.69      3.17 o 
 -11   2  10        1.58        2.95      2.58 o 
 -10   2  10        3.83        1.50      2.58 o 
  -9   2  10       13.08       15.97      2.18 o 
  -8   2  10       13.88       16.10      2.21 o 
  -7   2  10       33.14       33.78      3.17 o 
  -6   2  10       58.15       66.95      3.91 o 
  -5   2  10        0.77        3.07      1.53 o 
  -4   2  10      116.50      114.57      4.56 o 
  -3   2  10       20.82       27.10      2.76 o 
  -2   2  10      135.24      138.99      4.14 o 
  -1   2  10       50.13       46.89      3.47 o 
   0   2  10        1.28        0.71      1.33 o 
   1   2  10      149.29      152.20      4.34 o 
   2   2  10       19.03       22.22      2.28 o 
   3   2  10      185.14      166.47      4.70 o 
   4   2  10       86.07       74.72      4.71 o 
   5   2  10        0.61        0.14      1.74 o 
   6   2  10       14.48       19.02      3.53 o 
   7   2  10      113.95      116.14      6.83 o 
   8   2  10       53.46       53.57      5.27 o 
   9   2  10        2.38        4.89      2.67 o 
  10   2  10        1.44        2.48      2.70 o 
 -11   3  10        0.21        2.24      3.19 o 
 -10   3  10        4.02        2.57      3.02 o 
  -9   3  10       12.97       10.76      3.40 o 
  -8   3  10       15.62       20.71      2.63 o 
  -7   3  10        7.46        5.77      1.78 o 
  -6   3  10       34.11       37.46      3.38 o 
  -5   3  10       46.44       47.37      3.73 o 
  -4   3  10      261.88      245.68      6.72 o 
  -3   3  10       76.87       81.80      4.24 o 
  -2   3  10       44.67       45.74      3.40 o 
  -1   3  10       10.91       10.71      2.04 o 
   0   3  10       14.07       18.32      2.36 o 
   1   3  10       28.80       24.44      2.86 o 
   2   3  10      149.72      158.96      4.68 o 
   3   3  10       31.49       35.64      3.32 o 
   4   3  10       54.15       59.61      4.32 o 
   5   3  10        3.57        2.89      1.99 o 
   6   3  10        1.79       -2.25      2.25 o 
   7   3  10        3.59        6.74      2.63 o 
   8   3  10        6.46        8.76      2.63 o 
   9   3  10        8.34        3.40      2.66 o 
  10   3  10       13.37        9.11      3.02 o 
 -10   4  10       11.67       16.48      3.78 o 
  -9   4  10        2.38        2.15      2.84 o 
  -8   4  10        0.18        1.31      2.37 o 
  -7   4  10        3.24        4.28      1.68 o 
  -6   4  10        2.90        2.02      1.75 o 
  -5   4  10       29.39       29.22      3.01 o 
  -4   4  10      122.98      118.60      5.00 o 
  -3   4  10       32.72       33.34      3.69 o 
  -2   4  10       16.89       17.96      2.46 o 
  -1   4  10      208.32      208.74      6.10 o 
   0   4  10       30.45       34.17      3.23 o 
   1   4  10       21.99       21.27      2.79 o 
   2   4  10       30.53       35.52      4.31 o 
   3   4  10      130.19      120.20      5.09 o 
   4   4  10        4.91        3.50      1.99 o 
   5   4  10        3.05        4.86      2.19 o 
   6   4  10       42.20       42.80      4.73 o 
   7   4  10       13.90       13.01      3.02 o 
   8   4  10        9.84        9.20      2.76 o 
   9   4  10        2.66        2.93      2.51 o 
  -9   5  10        4.01        4.83      3.50 o 
  -8   5  10        2.74        2.98      3.08 o 
  -7   5  10        8.38       13.88      2.31 o 
  -6   5  10        0.65        1.95      1.66 o 
  -5   5  10       12.08        9.99      2.39 o 
  -4   5  10       11.18       10.29      2.36 o 
  -3   5  10       31.43       29.76      3.82 o 
  -2   5  10       47.55       38.96      3.38 o 
  -1   5  10       18.38       20.11      2.66 o 
   0   5  10        7.15        6.59      2.15 o 
   1   5  10      185.44      172.23      7.31 o 
   2   5  10       19.73       18.10      3.35 o 
   3   5  10       75.19       74.64      6.07 o 
   4   5  10       27.09       21.39      3.73 o 
   5   5  10        9.93        9.49      2.48 o 
   6   5  10        8.48       11.89      3.13 o 
   7   5  10        1.15        5.08      2.58 o 
   8   5  10        2.49        2.27      2.79 o 
   9   5  10        0.73        2.86      2.58 o 
  -8   6  10        0.46       -1.47      3.25 o 
  -7   6  10        1.25        1.13      1.99 o 
  -6   6  10       12.67       10.83      2.60 o 
  -5   6  10        4.56        4.21      2.13 o 
  -4   6  10        2.69        5.79      2.42 o 
  -3   6  10       23.61       22.04      3.78 o 
  -2   6  10       46.90       42.83      3.67 o 
  -1   6  10       17.00       21.30      2.76 o 
   0   6  10        9.55       10.08      3.02 o 
   1   6  10        0.58        1.19      2.43 o 
   2   6  10       45.59       44.78      4.89 o 
   3   6  10       15.42       21.24      3.84 o 
   4   6  10       25.85       32.07      4.34 o 
   5   6  10        1.79        4.37      2.87 o 
   6   6  10        1.75        4.67      3.40 o 
   7   6  10        3.81        6.63      2.84 o 
   8   6  10        2.89        4.56      2.60 o 
  -7   7  10        1.38       12.24      5.68 o 
  -6   7  10        1.29        2.73      2.34 o 
  -5   7  10        0.27       -0.12      2.08 o 
  -4   7  10        5.06        8.46      2.73 o 
  -3   7  10       18.82       17.30      3.23 o 
  -2   7  10        8.44        7.90      2.57 o 
  -1   7  10        7.99        6.13      2.43 o 
   0   7  10        2.08        3.91      2.89 o 
   1   7  10       18.13       17.09      3.79 o 
   2   7  10        0.63       -2.30      2.30 o 
   3   7  10       14.36       17.40      3.75 o 
   4   7  10        5.67        6.62      3.13 o 
   5   7  10        0.42        1.86      2.89 o 
   6   7  10        1.41        4.38      3.69 o 
  -6   8  10        0.35        4.88      2.72 o 
  -5   8  10        3.33        3.05      2.73 o 
  -4   8  10        0.78        0.00      2.84 o 
  -3   8  10        3.39        3.22      3.14 o 
  -2   8  10        5.75        3.66      2.81 o 
  -1   8  10        1.57        4.52      2.70 o 
   0   8  10        7.67        8.88      3.46 o 
   1   8  10        0.46        4.65      3.19 o 
   2   8  10        3.73        0.20      3.23 o 
   3   8  10        1.03        8.16      3.72 o 
   4   8  10        2.33        6.86      3.53 o 
   5   8  10        1.13       -1.92      4.67 o 
  -2   9  10        2.12        4.52      5.05 o 
  -1   9  10        1.36        6.44      4.97 o 
   0   9  10        1.13        2.64      5.05 o 
 -11   0  11        3.92        7.01      2.24 o 
 -10   0  11        1.42        4.47      2.84 o 
  -9   0  11       14.22       15.56      3.41 o 
  -8   0  11       46.39       36.16      4.88 o 
  -7   0  11       59.98       65.92      6.71 o 
  -6   0  11        4.33        6.45      2.64 o 
  -5   0  11       67.65       55.82      6.44 o 
  -4   0  11       39.13       42.86      5.74 o 
  -3   0  11       41.24       49.41      6.15 o 
  -2   0  11      888.94      818.68     20.11 o 
  -1   0  11        2.03        0.00      2.45 o 
   0   0  11       76.77       76.63      5.02 o 
   1   0  11       23.68       24.29      3.40 o 
   2   0  11       88.24       79.66      5.71 o 
   3   0  11        0.02       -0.44      1.93 o 
   4   0  11      104.86      108.03      6.07 o 
   5   0  11        9.08        8.75      4.09 o 
   6   0  11       27.56       29.71      5.86 o 
   7   0  11       21.31       27.42      5.95 o 
   8   0  11       73.69       86.42      9.92 o 
   9   0  11        2.43        2.31      3.87 o 
  10   0  11        4.36        6.24      4.38 o 
 -11   1  11        0.72       -2.58      2.58 o 
 -10   1  11        1.35       -0.62      1.72 o 
  -9   1  11        5.05        5.98      1.93 o 
  -8   1  11        0.62       -0.65      1.60 o 
  -7   1  11        5.41        9.62      2.07 o 
  -6   1  11      114.14      108.48      4.97 o 
  -5   1  11        9.82        9.55      1.90 o 
  -4   1  11       10.56       13.58      2.24 o 
  -3   1  11      180.60      160.69      5.42 o 
  -2   1  11       79.99       70.91      4.12 o 
  -1   1  11       70.79       73.64      4.38 o 
   0   1  11       56.77       63.31      3.57 o 
   1   1  11       48.65       46.72      3.17 o 
   2   1  11        1.91        3.29      1.60 o 
   3   1  11       63.11       63.96      3.79 o 
   4   1  11       14.70       14.65      2.57 o 
   5   1  11        8.80       10.14      2.96 o 
   6   1  11       23.74       20.48      3.64 o 
   7   1  11       40.12       33.55      4.53 o 
   8   1  11        1.15        3.70      2.75 o 
   9   1  11       23.78       19.79      4.06 o 
  10   1  11        1.34        0.23      2.79 o 
 -11   2  11        2.35        4.02      2.82 o 
 -10   2  11        3.04        0.18      2.46 o 
  -9   2  11        1.47        3.37      1.69 o 
  -8   2  11        1.47        2.10      1.69 o 
  -7   2  11       16.07       20.35      2.67 o 
  -6   2  11        3.84        3.01      1.66 o 
  -5   2  11       52.03       46.09      3.78 o 
  -4   2  11       24.38       17.73      2.51 o 
  -3   2  11      149.18      140.14      5.26 o 
  -2   2  11      278.19      245.54      6.80 o 
  -1   2  11      121.73      119.55      4.56 o 
   0   2  11       41.31       48.42      3.66 o 
   1   2  11       38.88       37.10      2.92 o 
   2   2  11       38.68       39.85      2.99 o 
   3   2  11       82.89       79.99      4.17 o 
   4   2  11       66.71       66.89      4.59 o 
   5   2  11       49.70       49.78      4.97 o 
   6   2  11       12.51       15.64      3.23 o 
   7   2  11       12.47        7.37      2.99 o 
   8   2  11       24.35       30.24      4.35 o 
   9   2  11       20.50       19.19      3.84 o 
  10   2  11        7.99        9.02      3.99 o 
 -10   3  11        0.88        1.50      2.81 o 
  -9   3  11        4.13        4.50      3.02 o 
  -8   3  11        3.21        4.28      1.87 o 
  -7   3  11        6.38       10.56      2.04 o 
  -6   3  11       61.31       71.69      4.77 o 
  -5   3  11        1.12       -0.29      1.60 o 
  -4   3  11       18.82       18.61      2.57 o 
  -3   3  11      150.63      142.94      5.50 o 
  -2   3  11      135.38      133.19      5.91 o 
  -1   3  11       78.01       66.97      4.37 o 
   0   3  11       90.72       92.06      4.79 o 
   1   3  11       28.07       28.42      3.07 o 
   2   3  11       69.87       72.10      3.97 o 
   3   3  11       14.14       10.77      2.42 o 
   4   3  11       76.75       67.45      4.77 o 
   5   3  11       53.31       59.84      4.61 o 
   6   3  11       10.32       14.97      3.55 o 
   7   3  11        5.94        1.71      2.73 o 
   8   3  11       10.67       14.23      3.26 o 
   9   3  11        6.22        3.34      2.89 o 
  -9   4  11        3.06        3.11      3.01 o 
  -8   4  11       14.82       13.58      2.08 o 
  -7   4  11        0.94       -0.38      1.66 o 
  -6   4  11        4.51        4.61      1.83 o 
  -5   4  11        0.05        0.33      1.54 o 
  -4   4  11       32.78       36.24      3.57 o 
  -3   4  11        4.12        6.04      2.13 o 
  -2   4  11       19.36       18.48      2.63 o 
  -1   4  11        5.68        4.37      1.98 o 
   0   4  11        8.86        6.00      2.07 o 
   1   4  11       17.73       20.56      2.84 o 
   2   4  11      236.50      201.97      8.02 o 
   3   4  11       78.23       77.39      6.28 o 
   4   4  11        2.36        2.22      2.13 o 
   5   4  11       45.02       47.78      4.28 o 
   6   4  11        5.09        6.90      2.96 o 
   7   4  11       13.18        9.67      3.44 o 
   8   4  11        2.12        5.33      2.84 o 
   9   4  11        1.55        5.98      2.87 o 
  -9   5  11        0.52        3.32      6.28 o 
  -8   5  11        0.57       -1.10      3.07 o 
  -7   5  11        3.58        3.55      1.92 o 
  -6   5  11        1.93        2.78      1.89 o 
  -5   5  11        0.36        3.08      2.15 o 
  -4   5  11        3.71        7.83      2.37 o 
  -3   5  11        7.00        6.56      2.21 o 
  -2   5  11       26.50       24.38      2.99 o 
  -1   5  11        5.66        4.31      2.13 o 
   0   5  11       29.23       24.93      3.08 o 
   1   5  11       17.88       19.14      3.69 o 
   2   5  11       27.60       20.61      3.94 o 
   3   5  11       30.59       24.26      4.05 o 
   4   5  11       59.88       49.16      5.35 o 
   5   5  11       31.93       32.45      4.06 o 
   6   5  11        2.97        3.66      3.04 o 
   7   5  11        0.37        2.42      2.46 o 
   8   5  11        2.59        6.06      2.93 o 
  -7   6  11        1.54        4.28      2.19 o 
  -6   6  11        0.77        1.90      2.18 o 
  -5   6  11        6.34        8.49      2.55 o 
  -4   6  11        2.48        6.78      2.57 o 
  -3   6  11       12.14       13.28      2.99 o 
  -2   6  11        2.42        3.43      1.95 o 
  -1   6  11       17.57       22.15      2.86 o 
   0   6  11        1.03        3.60      2.55 o 
   1   6  11       11.20        7.05      2.92 o 
   2   6  11        9.15       10.33      3.38 o 
   3   6  11       19.10       23.05      4.08 o 
   4   6  11        6.70       10.44      3.58 o 
   5   6  11       12.74       15.50      3.85 o 
   6   6  11       16.95       16.90      5.21 o 
   7   6  11        2.82        5.38      3.37 o 
   8   6  11        0.19        8.14      5.06 o 
  -6   7  11        4.45        7.76      2.63 o 
  -5   7  11        1.43        0.53      2.36 o 
  -4   7  11        8.76       11.30      2.82 o 
  -3   7  11        5.40        5.27      2.79 o 
  -2   7  11        2.00        4.18      2.28 o 
  -1   7  11       14.25       14.46      3.29 o 
   0   7  11        2.54       -1.83      2.75 o 
   1   7  11        2.66        5.17      3.01 o 
   2   7  11        1.10        4.55      3.16 o 
   3   7  11        0.81        2.63      3.22 o 
   4   7  11        1.15        8.52      3.43 o 
   5   7  11        0.30        4.20      3.29 o 
  -5   8  11        0.04        2.60      2.76 o 
  -4   8  11        0.21        5.33      3.46 o 
  -3   8  11        1.36        0.83      3.47 o 
  -2   8  11        2.10        1.22      3.40 o 
  -1   8  11        4.49        0.14      2.81 o 
   0   8  11        0.07        2.73      3.46 o 
   1   8  11        4.00        7.15      3.52 o 
   2   8  11        0.54        2.76      3.43 o 
   3   8  11        7.45        4.73      4.92 o 
   4   8  11        1.91       -1.51      4.76 o 
 -11   0  12        0.01       -2.27      2.27 o 
 -10   0  12        3.62        5.60      2.84 o 
  -9   0  12       13.97       17.60      3.61 o 
  -8   0  12        5.28        2.46      2.51 o 
  -7   0  12        6.38       11.19      3.23 o 
  -6   0  12        6.56        8.25      2.92 o 
  -5   0  12      159.65      140.94      8.44 o 
  -4   0  12       16.39       20.88      4.26 o 
  -3   0  12       39.67       39.02      6.01 o 
  -2   0  12        1.54        4.58      3.08 o 
  -1   0  12        0.00        1.30      2.84 o 
   0   0  12        0.95        0.03      1.96 o 
   1   0  12       18.82       20.27      3.29 o 
   2   0  12       63.78       72.93      5.82 o 
   3   0  12        0.96        1.53      2.46 o 
   4   0  12       53.63       60.32      7.98 o 
   5   0  12       10.32       20.42      5.29 o 
   6   0  12        3.96        7.81      4.09 o 
   7   0  12        0.04       -0.89      4.06 o 
   8   0  12        2.55        0.80      3.91 o 
   9   0  12        8.94       24.94      6.15 o 
 -11   1  12        8.65       14.40      2.75 o 
 -10   1  12       15.36       20.80      2.43 o 
  -9   1  12        1.28        1.57      1.86 o 
  -8   1  12        7.78        8.60      2.13 o 
  -7   1  12        2.58        4.91      1.90 o 
  -6   1  12       27.56       30.23      3.16 o 
  -5   1  12       38.17       39.79      3.57 o 
  -4   1  12       43.78       41.44      3.63 o 
  -3   1  12       24.42       37.10      3.94 o 
  -2   1  12       18.52       19.31      3.17 o 
  -1   1  12       13.33       18.44      3.29 o 
   0   1  12      120.56      102.80      4.56 o 
   1   1  12       93.15       90.67      4.31 o 
   2   1  12      174.93      166.38      5.00 o 
   3   1  12       18.54       20.20      2.52 o 
   4   1  12       17.78       19.20      2.96 o 
   5   1  12       38.62       47.55      5.42 o 
   6   1  12       57.41       66.26      6.16 o 
   7   1  12       11.92       16.74      3.82 o 
   8   1  12       13.80       19.34      3.99 o 
   9   1  12       18.36       12.39      3.69 o 
 -10   2  12        3.37        0.23      2.90 o 
  -9   2  12        5.26        8.54      1.99 o 
  -8   2  12        8.69       10.65      2.16 o 
  -7   2  12        9.21       12.24      2.36 o 
  -6   2  12        6.83        6.65      2.04 o 
  -5   2  12       18.12       23.60      2.82 o 
  -4   2  12       22.86       24.59      2.92 o 
  -3   2  12       16.49       18.07      2.58 o 
  -2   2  12       74.57       79.37      5.80 o 
  -1   2  12      113.12      100.67      5.42 o 
   0   2  12       76.73       90.43      5.51 o 
   1   2  12       12.94       13.94      2.52 o 
   2   2  12       24.92       31.84      2.92 o 
   3   2  12      108.17       99.79      5.48 o 
   4   2  12        0.78        3.01      2.07 o 
   5   2  12        9.12       11.10      3.29 o 
   6   2  12        0.44        0.17      2.67 o 
   7   2  12       47.54       50.59      5.47 o 
   8   2  12       30.40       35.15      5.05 o 
   9   2  12       13.16       13.13      3.63 o 
 -10   3  12        2.48        8.01      4.94 o 
  -9   3  12        3.46        2.72      2.86 o 
  -8   3  12        2.06        6.00      2.04 o 
  -7   3  12       23.51       20.70      2.78 o 
  -6   3  12       13.67       17.13      2.63 o 
  -5   3  12       13.00       10.27      2.21 o 
  -4   3  12        6.63        8.73      2.05 o 
  -3   3  12      122.49      124.91      5.29 o 
  -2   3  12       12.59       18.63      2.95 o 
  -1   3  12       21.11       22.15      2.72 o 
   0   3  12       42.26       39.84      3.72 o 
   1   3  12       30.32       30.97      3.49 o 
   2   3  12       73.71       58.58      4.31 o 
   3   3  12       10.44        8.44      2.33 o 
   4   3  12       18.65       15.18      2.82 o 
   5   3  12       99.85      100.97      7.39 o 
   6   3  12        9.67       13.25      3.53 o 
   7   3  12        6.63        1.66      2.73 o 
   8   3  12        0.01        1.60      2.98 o 
   9   3  12        8.78        8.10      4.73 o 
  -9   4  12        4.11       -1.53      5.65 o 
  -8   4  12        3.82        5.38      1.93 o 
  -7   4  12        3.30        2.24      1.95 o 
  -6   4  12        3.32        0.69      1.87 o 
  -5   4  12        1.67       -0.62      1.75 o 
  -4   4  12        6.99       10.38      2.37 o 
  -3   4  12       16.11       16.19      3.08 o 
  -2   4  12        0.54        0.89      2.02 o 
  -1   4  12       22.76       21.47      2.87 o 
   0   4  12        0.12       -0.11      1.86 o 
   1   4  12       17.26       22.77      2.98 o 
   2   4  12        6.77        9.67      3.08 o 
   3   4  12      116.49      125.94      7.36 o 
   4   4  12      198.25      185.99      8.64 o 
   5   4  12        6.22        5.60      2.40 o 
   6   4  12       15.98       18.31      4.14 o 
   7   4  12        0.89        0.08      2.75 o 
   8   4  12        0.57        2.70      2.89 o 
  -8   5  12        1.01       -0.35      3.90 o 
  -7   5  12        8.16        9.80      2.49 o 
  -6   5  12        1.49        2.76      2.21 o 
  -5   5  12        0.35        2.28      2.05 o 
  -4   5  12        1.14        1.92      2.05 o 
  -3   5  12       12.32       13.51      3.04 o 
  -2   5  12       30.10       28.13      3.87 o 
  -1   5  12        4.98        3.69      2.16 o 
   0   5  12        9.79        8.37      2.46 o 
   1   5  12        8.72        9.03      3.26 o 
   2   5  12       18.11       12.70      3.57 o 
   3   5  12       20.03       16.21      3.91 o 
   4   5  12        7.99        5.73      3.07 o 
   5   5  12       30.48       28.72      4.43 o 
   6   5  12       10.65        5.82      4.31 o 
   7   5  12        1.62        2.90      3.20 o 
   8   5  12        1.15        2.57      5.35 o 
  -7   6  12        2.12        7.61      2.75 o 
  -6   6  12        1.79       11.25      2.86 o 
  -5   6  12        0.22       -2.40      2.40 o 
  -4   6  12        2.08        4.41      2.42 o 
  -3   6  12        2.80        6.06      2.57 o 
  -2   6  12        2.29        0.77      2.27 o 
  -1   6  12        0.24        1.00      2.57 o 
   0   6  12        4.39        5.56      3.04 o 
   1   6  12        9.36       10.00      3.44 o 
   2   6  12        0.13        0.83      2.73 o 
   3   6  12        3.37        7.61      3.26 o 
   4   6  12        8.05        5.66      3.17 o 
   5   6  12        2.47        1.62      2.93 o 
   6   6  12        4.36        9.28      4.28 o 
  -6   7  12        2.33        4.20      2.86 o 
  -5   7  12        2.85        0.60      2.58 o 
  -4   7  12        4.39        6.78      3.07 o 
  -3   7  12        1.86        5.23      2.69 o 
  -2   7  12        2.28        1.48      3.14 o 
  -1   7  12        0.62       -0.57      2.72 o 
   0   7  12        0.18        0.03      2.89 o 
   1   7  12        6.15        2.86      3.22 o 
   2   7  12        8.27       10.32      3.75 o 
   3   7  12        4.04        7.18      3.29 o 
   4   7  12        7.27       12.63      3.67 o 
   5   7  12        4.95       -2.81      4.83 o 
  -1   8  12        0.46        5.59      4.86 o 
   0   8  12        2.58       13.55      5.91 o 
   1   8  12        2.09       -2.51      4.91 o 
 -10   0  13        0.24        5.26      2.92 o 
  -9   0  13        0.53        3.04      2.67 o 
  -8   0  13        3.85        3.38      2.99 o 
  -7   0  13        7.81        4.06      3.57 o 
  -6   0  13       10.38       21.45      4.50 o 
  -5   0  13        1.02        2.05      2.57 o 
  -4   0  13       75.55       67.77      7.48 o 
  -3   0  13      117.41      106.32      8.93 o 
  -2   0  13        4.52        6.56      3.57 o 
  -1   0  13        1.14        3.55      3.47 o 
   0   0  13       14.74        4.95      3.88 o 
   1   0  13      107.54       98.22      6.84 o 
   2   0  13        2.30        1.31      2.43 o 
   3   0  13        3.46        7.70      2.72 o 
   4   0  13        0.59        1.69      4.31 o 
   5   0  13       10.92       15.59      5.35 o 
   6   0  13       41.47       66.01      9.26 o 
   7   0  13        3.21        4.11      4.29 o 
   8   0  13        2.55        6.27      4.77 o 
 -10   1  13        2.26        6.30      1.78 o 
  -9   1  13        2.37        2.76      1.86 o 
  -8   1  13        1.65        1.10      1.92 o 
  -7   1  13        9.55        8.05      1.99 o 
  -6   1  13        3.81        2.95      1.72 o 
  -5   1  13        0.83        2.81      1.99 o 
  -4   1  13       20.86       23.64      3.46 o 
  -3   1  13       59.64       52.30      4.89 o 
  -2   1  13       71.69       72.56      5.82 o 
  -1   1  13       51.60       49.79      4.92 o 
   0   1  13      114.26      124.88      6.36 o 
   1   1  13       19.03       19.41      2.82 o 
   2   1  13       73.78       65.34      4.05 o 
   3   1  13       29.87       32.46      3.02 o 
   4   1  13       43.40       38.37      3.90 o 
   5   1  13       20.95       27.00      4.11 o 
   6   1  13        6.33        5.71      3.28 o 
   7   1  13       91.74       99.81      7.84 o 
   8   1  13        9.18        4.37      3.37 o 
 -10   2  13        8.68        0.98      4.32 o 
  -9   2  13        0.38        0.02      1.92 o 
  -8   2  13        1.32        5.50      1.93 o 
  -7   2  13        1.25        1.51      1.84 o 
  -6   2  13        8.94        5.82      1.92 o 
  -5   2  13        3.05        5.95      1.89 o 
  -4   2  13       21.67       19.46      3.14 o 
  -3   2  13        3.39        7.10      2.36 o 
  -2   2  13       54.62       62.71      5.53 o 
  -1   2  13       30.61       30.27      4.12 o 
   0   2  13       26.06       23.04      3.04 o 
   1   2  13       19.43       20.26      2.96 o 
   2   2  13        0.29        1.39      2.05 o 
   3   2  13       52.35       58.02      4.56 o 
   4   2  13        7.35        6.63      2.45 o 
   5   2  13       16.22       22.60      3.90 o 
   6   2  13       90.21       80.49      7.02 o 
   7   2  13       13.27       13.67      4.09 o 
   8   2  13        0.82        2.45      3.50 o 
  -9   3  13       11.22       20.06      7.16 o 
  -8   3  13        1.55        2.54      1.95 o 
  -7   3  13        1.19        1.54      1.78 o 
  -6   3  13        4.03        1.53      1.87 o 
  -5   3  13        3.33        4.24      1.98 o 
  -4   3  13        2.51        3.11      2.18 o 
  -3   3  13       14.46       15.89      3.11 o 
  -2   3  13        2.63        4.70      2.43 o 
  -1   3  13        4.20        3.28      2.33 o 
   0   3  13        0.38       -0.60      1.78 o 
   1   3  13       13.83       16.65      2.81 o 
   2   3  13        1.04        4.38      2.84 o 
   3   3  13        1.37        4.38      2.95 o 
   4   3  13       22.83       22.77      3.35 o 
   5   3  13      129.71      129.28      7.67 o 
   6   3  13       10.58       19.96      4.06 o 
   7   3  13        8.20        5.86      3.61 o 
   8   3  13        3.11        8.63      5.47 o 
  -8   4  13       14.51       20.24      2.40 o 
  -7   4  13        7.30        8.88      2.24 o 
  -6   4  13       19.50       20.89      2.93 o 
  -5   4  13        1.41        0.32      1.87 o 
  -4   4  13        8.26       11.16      2.75 o 
  -3   4  13        1.76        1.25      2.11 o 
  -2   4  13       10.64        7.89      2.51 o 
  -1   4  13       19.44       20.02      3.66 o 
   0   4  13       25.08       23.93      3.11 o 
   1   4  13        3.20       -0.06      2.54 o 
   2   4  13       30.01       29.23      4.15 o 
   3   4  13       25.46       27.34      4.47 o 
   4   4  13       18.17       21.56      4.08 o 
   5   4  13        8.91        7.13      4.83 o 
   6   4  13        5.68        6.50      3.41 o 
   7   4  13        4.43        5.68      3.75 o 
   8   4  13        1.00        5.54      4.88 o 
  -8   5  13        1.32        6.13      4.99 o 
  -7   5  13        8.08        9.47      2.46 o 
  -6   5  13        3.37        6.01      2.39 o 
  -5   5  13       22.82       28.23      3.91 o 
  -4   5  13        7.38       10.09      2.69 o 
  -3   5  13        0.93        2.78      2.40 o 
  -2   5  13        5.98        6.34      2.48 o 
  -1   5  13        1.55        3.43      2.73 o 
   0   5  13        0.99        0.48      2.57 o 
   1   5  13        5.80        8.76      3.37 o 
   2   5  13        0.00        2.98      2.81 o 
   3   5  13       10.57       10.85      3.53 o 
   4   5  13        8.48       10.03      3.57 o 
   5   5  13        4.28       18.25      5.53 o 
   6   5  13        2.34       -3.81      3.81 o 
  -7   6  13        1.21        2.82      2.58 o 
  -6   6  13        3.76        6.44      2.93 o 
  -5   6  13        8.18        4.26      2.60 o 
  -4   6  13        5.15        5.50      2.76 o 
  -3   6  13        3.51        0.82      2.54 o 
  -2   6  13        2.08        2.87      2.72 o 
  -1   6  13        0.96        7.90      4.35 o 
   0   6  13        2.09       -0.15      2.87 o 
   1   6  13        1.95        4.06      3.13 o 
   2   6  13        9.59        8.29      3.55 o 
   3   6  13        1.26        6.80      3.32 o 
   4   6  13        0.20        6.19      3.60 o 
   5   6  13        2.31       18.23      5.44 o 
  -4   7  13        9.09        9.14      5.39 o 
  -3   7  13        1.66       -1.47      3.22 o 
  -2   7  13        2.25        2.75      3.37 o 
  -1   7  13        4.00        9.49      4.76 o 
   0   7  13        4.45        7.22      3.52 o 
   1   7  13        2.22        3.47      3.47 o 
   2   7  13        1.12       -2.49      3.52 o 
   3   7  13        2.21        4.24      4.56 o 
  -9   0  14        1.96        4.62      3.25 o 
  -8   0  14       14.20       25.27      4.86 o 
  -7   0  14        0.01        4.37      3.32 o 
  -6   0  14        1.75        0.20      2.76 o 
  -5   0  14       16.68       14.38      4.28 o 
  -4   0  14        2.20        6.45      3.76 o 
  -3   0  14       32.57       25.30      5.54 o 
  -2   0  14       50.90       43.34      6.93 o 
  -1   0  14        0.01        1.00      3.41 o 
   0   0  14        8.00        6.89      4.06 o 
   1   0  14       22.14       18.87      4.86 o 
   2   0  14      110.44      113.99      7.33 o 
   3   0  14        0.24        0.60      2.98 o 
   4   0  14       39.84       36.27      6.87 o 
   5   0  14        0.11        3.01      3.91 o 
   6   0  14        1.01        1.15      4.65 o 
   7   0  14       12.29       26.59      6.80 o 
   8   0  14        0.00        3.47      5.08 o 
  -9   1  14        4.73        8.72      2.21 o 
  -8   1  14        0.83        3.10      2.02 o 
  -7   1  14        1.51        2.30      2.13 o 
  -6   1  14        9.64        8.78      2.63 o 
  -5   1  14        2.06        2.15      2.11 o 
  -4   1  14       19.79       20.62      3.37 o 
  -3   1  14        6.16        8.17      2.67 o 
  -2   1  14        5.12        4.99      2.60 o 
  -1   1  14       24.64       22.80      3.75 o 
   0   1  14       21.03       18.26      3.75 o 
   1   1  14       41.17       37.86      4.62 o 
   2   1  14        0.39        1.44      2.22 o 
   3   1  14        5.89        6.30      2.51 o 
   4   1  14       27.61       25.58      4.23 o 
   5   1  14       10.64        7.54      3.46 o 
   6   1  14       22.49       21.78      4.44 o 
   7   1  14       11.60       14.67      4.23 o 
   8   1  14       13.53       19.11      5.88 o 
  -9   2  14        0.53        5.00      2.34 o 
  -8   2  14        2.07        5.23      2.15 o 
  -7   2  14        1.30       -1.27      2.18 o 
  -6   2  14        2.21        3.53      2.24 o 
  -5   2  14        6.53        5.14      2.33 o 
  -4   2  14        1.77        5.91      2.30 o 
  -3   2  14        5.90        5.14      2.46 o 
  -2   2  14        1.76        6.01      2.64 o 
  -1   2  14        6.24        8.43      2.95 o 
   0   2  14        0.82        2.90      2.69 o 
   1   2  14       14.13       13.46      2.72 o 
   2   2  14       39.53       44.23      4.03 o 
   3   2  14       32.26       45.82      5.23 o 
   4   2  14       12.01        4.88      2.48 o 
   5   2  14        0.07        3.88      2.95 o 
   6   2  14       35.64       38.17      5.03 o 
   7   2  14        6.53       13.08      3.85 o 
  -8   3  14        0.06       10.03      2.60 o 
  -7   3  14        0.29        2.43      1.98 o 
  -6   3  14        6.51        5.48      2.57 o 
  -5   3  14        5.58        7.33      2.60 o 
  -4   3  14        7.01        7.87      2.66 o 
  -3   3  14        2.21        2.81      2.36 o 
  -2   3  14        1.43        3.75      2.81 o 
  -1   3  14        5.77        5.08      2.61 o 
   0   3  14        2.02        0.15      2.55 o 
   1   3  14       13.47       11.51      2.81 o 
   2   3  14        6.48        5.76      2.90 o 
   3   3  14        3.94        3.91      2.96 o 
   4   3  14        4.99        4.00      3.16 o 
   5   3  14       32.17       40.21      5.74 o 
   6   3  14       14.61       21.62      4.46 o 
   7   3  14        1.28        4.58      3.61 o 
  -8   4  14        3.28        3.50      2.33 o 
  -7   4  14        5.21       12.19      2.75 o 
  -6   4  14        0.05        3.01      2.45 o 
  -5   4  14        3.38        2.73      2.33 o 
  -4   4  14       15.25       20.54      3.47 o 
  -3   4  14        3.39        0.85      2.46 o 
  -2   4  14        9.24        8.97      2.93 o 
  -1   4  14        1.84        2.51      2.73 o 
   0   4  14        2.87        1.72      2.92 o 
   1   4  14       11.81       10.73      3.23 o 
   2   4  14        6.57       10.20      3.32 o 
   3   4  14        4.36        8.84      3.55 o 
   4   4  14        1.81        7.19      3.47 o 
   5   4  14       21.51       31.12      6.78 o 
   6   4  14        3.02       -1.24      4.79 o 
   7   4  14        1.56        9.71      5.20 o 
  -7   5  14        7.39        5.17      2.70 o 
  -6   5  14        6.60       12.73      2.93 o 
  -5   5  14        2.06        1.27      2.54 o 
  -4   5  14        4.61        2.11      2.66 o 
  -3   5  14        5.30        2.70      2.61 o 
  -2   5  14        2.98        7.15      2.81 o 
  -1   5  14        3.84        2.21      3.02 o 
   0   5  14        0.98       -2.43      2.43 o 
   1   5  14        8.92       12.96      3.73 o 
   2   5  14        0.13       -0.23      2.93 o 
   3   5  14        7.99        9.17      3.64 o 
   4   5  14        6.61        7.49      3.50 o 
   5   5  14        3.89        1.28      4.32 o 
  -4   6  14        6.11       15.06      3.13 o 
  -3   6  14        9.16        5.62      3.23 o 
  -2   6  14        4.99        8.61      3.08 o 
  -1   6  14        0.09        2.48      4.59 o 
   0   6  14        2.57       11.57      3.41 o 
   1   6  14        2.54        3.63      3.66 o 
   2   6  14        3.04        8.14      3.75 o 
   3   6  14        1.08        2.89      3.66 o 
   4   6  14        0.61       -2.42      5.09 o 
   0   7  14        2.99        8.87      4.74 o 
   1   7  14        4.70       10.30      5.20 o 
  -8   0  15        0.14       -3.20      3.20 o 
  -7   0  15        3.90        0.30      3.64 o 
  -6   0  15        0.09        4.12      3.69 o 
  -5   0  15        4.96       10.71      3.57 o 
  -4   0  15        2.92        0.48      3.35 o 
  -3   0  15       40.49       45.35      7.51 o 
  -2   0  15        6.43        8.10      3.99 o 
  -1   0  15        0.78        2.69      3.78 o 
   0   0  15        6.33        2.18      3.96 o 
   1   0  15       29.29       33.76      6.51 o 
   2   0  15       13.15       14.73      5.08 o 
   3   0  15        1.49        2.10      2.93 o 
   4   0  15       28.61       18.93      6.03 o 
   5   0  15        3.25       -1.83      4.29 o 
   6   0  15       22.46       31.00      7.07 o 
   7   0  15       14.23       19.61      6.36 o 
  -8   1  15        0.18       -2.58      3.07 o 
  -7   1  15        1.05        0.30      2.40 o 
  -6   1  15        0.50       -0.56      2.30 o 
  -5   1  15        0.58        1.51      2.21 o 
  -4   1  15        3.02        3.72      2.36 o 
  -3   1  15       12.31       16.42      3.73 o 
  -2   1  15        2.98        4.86      2.60 o 
  -1   1  15        0.93        1.96      2.82 o 
   0   1  15        2.43        1.40      2.72 o 
   1   1  15        4.17        8.66      3.22 o 
   2   1  15        8.33        9.86      2.89 o 
   3   1  15        6.44       11.60      3.57 o 
   4   1  15        0.16        1.25      2.82 o 
   5   1  15       15.90       16.33      4.11 o 
   6   1  15       14.26       16.07      4.09 o 
   7   1  15        6.30        9.37      3.55 o 
  -8   2  15        1.25        3.60      3.11 o 
  -7   2  15        6.59        4.50      2.58 o 
  -6   2  15        1.05        2.37      2.39 o 
  -5   2  15        7.68       10.21      2.96 o 
  -4   2  15        1.20        0.35      2.54 o 
  -3   2  15        7.06        7.40      3.10 o 
  -2   2  15       23.12       32.66      4.53 o 
  -1   2  15        0.44        0.27      2.51 o 
   0   2  15        5.21        4.83      3.01 o 
   1   2  15       12.56       13.40      3.67 o 
   2   2  15       22.11       20.77      4.21 o 
   3   2  15        0.27       -0.53      2.95 o 
   4   2  15        9.32        7.51      4.94 o 
   5   2  15        5.59        6.47      3.57 o 
   6   2  15        2.04        4.89      3.38 o 
   7   2  15       16.85       19.58      6.10 o 
  -7   3  15        2.10        6.62      3.08 o 
  -6   3  15        1.39        1.40      2.37 o 
  -5   3  15        0.59        4.09      2.49 o 
  -4   3  15       10.14        7.46      2.86 o 
  -3   3  15        6.73        7.81      2.93 o 
  -2   3  15        1.52        4.17      2.93 o 
  -1   3  15       34.49       36.04      5.02 o 
   0   3  15        3.87        4.76      3.05 o 
   1   3  15       10.21       12.09      3.49 o 
   2   3  15        4.23       -2.69      2.69 o 
   3   3  15        2.79        2.72      2.96 o 
   4   3  15       13.79       15.00      3.85 o 
   5   3  15        1.48       -1.40      4.34 o 
   6   3  15       26.66       22.84      6.36 o 
  -6   4  15        1.29        1.16      3.19 o 
  -5   4  15        7.52        7.08      2.73 o 
  -4   4  15       12.66       17.13      3.53 o 
  -3   4  15        4.12        3.64      2.90 o 
  -2   4  15       17.18       19.97      3.91 o 
  -1   4  15        0.94        2.13      2.89 o 
   0   4  15        8.51        3.66      3.26 o 
   1   4  15        1.41        4.92      2.96 o 
   2   4  15        0.85        1.72      3.22 o 
   3   4  15        6.07        8.73      3.73 o 
   4   4  15        2.25        2.07      3.52 o 
   5   4  15        2.42        4.14      4.82 o 
  -4   5  15        0.42        3.67      2.79 o 
  -3   5  15        5.10        1.77      2.82 o 
  -2   5  15        5.92       12.12      3.35 o 
  -1   5  15       11.91       10.89      3.46 o 
   0   5  15        4.46        2.11      4.85 o 
   1   5  15        7.15        9.14      3.78 o 
   2   5  15        5.60        7.83      3.67 o 
   3   5  15        0.44        5.02      3.60 o 
   4   5  15        6.36       17.81      6.59 o 
  -3   6  15        3.21       13.02      5.00 o 
   1   6  15        3.20        3.60      4.59 o 
   2   6  15        5.14       12.18      5.45 o 
  -6   0  16        0.02        3.01      3.41 o 
  -5   0  16        0.15        3.13      3.61 o 
  -4   0  16        4.48       10.56      4.83 o 
  -3   0  16       10.80       20.14      5.77 o 
  -2   0  16       14.83        5.27      4.14 o 
  -1   0  16        0.85        0.62      4.14 o 
   0   0  16        0.79        0.47      4.17 o 
   1   0  16        1.39       -0.35      4.28 o 
   2   0  16        4.63        7.86      4.77 o 
   4   0  16        3.81        4.89      4.46 o 
   5   0  16        2.18        5.95      4.88 o 
   6   0  16       25.57       33.94      7.28 o 
  -6   1  16        0.99        2.10      2.40 o 
  -5   1  16        1.02        3.94      2.66 o 
  -4   1  16       10.08        9.53      2.96 o 
  -3   1  16       14.50       15.79      3.44 o 
  -2   1  16        0.62       -0.83      2.58 o 
  -1   1  16        1.80        0.51      2.87 o 
   0   1  16        2.04        1.99      3.08 o 
   1   1  16        3.95        6.75      3.25 o 
   2   1  16        3.10        7.69      3.32 o 
   3   1  16        1.92        1.75      3.52 o 
   4   1  16        0.03       -2.01      4.83 o 
   5   1  16        5.17        4.35      3.64 o 
   6   1  16        0.07        1.75      3.49 o 
  -6   2  16        1.26        6.93      3.63 o 
  -5   2  16        6.69        5.63      2.92 o 
  -4   2  16        1.27       -2.25      2.52 o 
  -3   2  16        1.38        5.24      2.86 o 
  -2   2  16        3.65        4.05      2.99 o 
  -1   2  16        0.68        2.76      3.10 o 
   0   2  16        4.45        1.00      3.23 o 
   1   2  16        1.81        6.99      3.19 o 
   2   2  16        0.47        0.39      4.97 o 
   3   2  16        3.48       11.75      4.02 o 
   4   2  16        4.90        7.90      5.71 o 
   5   2  16        5.77       10.11      5.41 o 
   6   2  16        7.48       15.38      4.91 o 
  -5   3  16        1.97        6.24      2.76 o 
  -4   3  16        3.10        7.33      2.82 o 
  -3   3  16        8.19        7.76      3.22 o 
  -2   3  16        8.92       15.26      3.67 o 
  -1   3  16        3.77       -1.71      2.75 o 
   0   3  16       18.65       22.52      4.31 o 
   1   3  16        2.71        3.52      4.67 o 
   2   3  16        4.37        3.84      3.90 o 
   3   3  16        6.71        7.72      4.09 o 
   4   3  16        7.49       11.18      5.54 o 
  -4   4  16        3.78       -0.23      3.97 o 
  -3   4  16        1.15        3.37      2.79 o 
  -2   4  16        1.56        6.30      3.26 o 
  -1   4  16        7.31       11.86      3.82 o 
   0   4  16        4.01       11.42      5.63 o 
   1   4  16        2.56        7.02      5.74 o 
   2   4  16        0.97        3.58      3.57 o 
   3   4  16        3.78        3.28      3.72 o 
   4   4  16        1.14        0.69      5.24 o 
  -2   5  16        4.99       15.02      5.36 o 
   2   5  16        0.89        3.02      5.26 o 
  -4   0  17        4.02        9.28      4.86 o 
  -3   0  17        0.28       -1.86      4.11 o 
  -2   0  17        0.20        0.95      4.73 o 
  -1   0  17        0.83        2.16      4.88 o 
   0   0  17        0.00        4.24      5.18 o 
   1   0  17        1.91       -1.27      4.15 o 
   2   0  17        0.06       -1.56      4.49 o 
   5   0  17        0.06       12.42      4.44 o 
  -4   1  17        0.19        4.20      3.08 o 
  -3   1  17       16.21       19.86      4.03 o 
  -2   1  17        4.66        3.57      3.34 o 
  -1   1  17        0.67        3.85      3.11 o 
   0   1  17        0.13        0.21      3.14 o 
   1   1  17        1.10       -0.02      2.95 o 
   2   1  17       24.75       24.96      7.33 o 
  -3   2  17       10.23       13.97      3.79 o 
  -2   2  17        1.78        4.06      3.41 o 
  -1   2  17        0.68        6.51      3.73 o 
   0   2  17        4.77        5.36      3.69 o 
   1   2  17        5.36        8.04      3.53 o 
   2   2  17        0.92        1.56      4.73 o 
   3   2  17        4.43       11.31      6.16 o 
   4   2  17        2.21        6.42      4.77 o 
  -3   3  17        6.99       11.96      5.21 o 
  -2   3  17        3.76        8.47      5.18 o 
  -1   3  17        2.58        0.68      3.31 o 
   0   3  17        1.96        1.98      3.46 o 
   1   3  17        7.20        5.86      6.09 o 
   2   3  17        6.48       11.54      6.36 o 
   3   3  17        3.02        5.02      3.91 o 
  -2   4  17        0.40        2.76      4.50 o 
  -1   4  17        1.23        4.23      4.94 o 
  -1   0  18        1.32        2.82      4.74 o 
   0   0  18        3.38        7.54      5.15 o 
   1   0  18        1.02        4.74      4.65 o 
  -1   1  18        1.07        2.37      4.58 o 
   0   1  18        0.06        1.07      3.46 o 
   1   1  18        1.01        4.47      3.64 o 
   2   1  18        3.32        5.51      5.38 o 
   0   2  18        1.47        1.93      4.71 o 
                                                 
